# Supplementary material for: APOE2, E3, and E4 differentially modulate cellular homeostasis, cholesterol metabolism, and inflammatory response in isogenic iPSC-derived astrocytes
Source: Stem Cell Reports. 2021 Dec 16;17(1):110–26. doi: 10.1016/j.stemcr.2021.11.007 (PMC8758949; doi:10.1016/j.stemcr.2021.11.007)
Supplement: Table S1. NES and leading-edge proteins of analyzed pathways [file mmc2.xlsx]

## Sheet: Figure 3
Leading edge proteins in GSEA (Figure 3)
comparison	pathway	padj	NES		Leading Edge Proteins
APOE2 vs APOE3	GO_FATTY_ACID_BETA_OXIDATION	0.3569	-1.67832		ETFB	CACP	ETFA	THIL	ACADV	ECHA	HCDH	THIK	THIM	IVD	DECR	AKT2	ECI2	GCDH	ECHM
APOE4 vs APOE2	GO_FATTY_ACID_BETA_OXIDATION	0.38628	1.44971		ETFB	ACADV	AKT2	THIL	ECHA	ETFA	HCDH	ECHM	THIK	CACP	ECI2
APOE4 vs APOE3	GO_FATTY_ACID_BETA_OXIDATION	0.202546	-1.75771		GCDH	ECI1	CACP	THIM	NLTP	ETFA	ACADM	ABCD3	THIL	ECH1	CPT2	IVD	ETFB	ECHD1
APOE2 vs APOE3	GO_FATTY_ACID_CATABOLIC_PROCESS	0.3569	-1.72328		ETFB	CACP	ETFA	THIL	MUTA	ACADV	ECHA	HCDH	THIK	THIM	AL3A2	IVD	DECR	AKT2	ECI2	GCDH	ECHM
APOE4 vs APOE2	GO_FATTY_ACID_CATABOLIC_PROCESS	0.39432	1.42083		ETFB	MUTA	ACADV	AKT2	THIL	ECHA	ETFA	HCDH	ECHM	THIK	CACP	ECI2	AL3A2
APOE4 vs APOE3	GO_FATTY_ACID_CATABOLIC_PROCESS	0.253482	-1.59269		GCDH	ECI1	CACP	THIM	NLTP	ETFA	ACADM	ABCD3	ILVBL	THIL	ECH1	CPT2	IVD	ETFB	ECHD1
APOE2 vs APOE3	GO_CELLULAR_LIPID_CATABOLIC_PROCESS	0.384398	-1.8504		ETFB	RABP1	ABD12	CACP	FUCO	SAP	ETFA	THIL	MUTA	ACADV	ECHA	HCDH	LRP1	LDLR	THIK	THIM	HEXA	AL3A2	HEXB	IVD	GLCM	DECR	ASAH1	AKT2	ECI2	PLCG1	GCDH
APOE4 vs APOE2	GO_CELLULAR_LIPID_CATABOLIC_PROCESS	0.395228	1.37853		ETFB	FUCO	MUTA	ACADV	AKT2	THIL	ECHA	SAP	ETFA	HCDH	LRP1	ECHM	ASM	THIK	CACP	ASAH1	ECI2	ABD12	AL3A2	GLCM
APOE4 vs APOE3	GO_CELLULAR_LIPID_CATABOLIC_PROCESS	0.31338	-1.52189		LDLR	GCDH	ECI1	CACP	ABD12	THIM	HEXB	NLTP	ETFA	SAP	HEXA	ACADM	ABCD3
APOE2 vs APOE3	GO_LIPID_CATABOLIC_PROCESS	0.400164	-1.7563		ETFB	RABP1	ABD12	CACP	FUCO	SAP	ETFA	CDK4	THIL	MUTA	AAPK1	ACADV	ECHA	HCDH	LRP1	LDLR	THIK	THIM	HEXA	AL3A2	HEXB	IVD	GLCM	DECR	ASAH1	AKT2	ECI2
APOE4 vs APOE2	GO_LIPID_CATABOLIC_PROCESS	0.403692	1.33563		ETFB	FUCO	MUTA	ACADV	AKT2	THIL	ECHA	SAP	ETFA	AAPK1	HCDH	LRP1	ECHM	ASM	CDK4	THIK	CACP	ASAH1	ECI2	ABD12	AL3A2	GLCM
APOE4 vs APOE3	GO_LIPID_CATABOLIC_PROCESS	0.371237	-1.40953		LDLR	GCDH	ECI1	CACP	ABD12	CDK4	THIM	HEXB	NLTP	ETFA	SAP	HEXA	ACADM	ABCD3
APOE2 vs APOE3	GO_LIPID_BIOSYNTHETIC_PROCESS	0.429694	1.3303		ACSL3	FDFT	FAS	IDI1	THIC	DHC24	EBP	TEBP	ARF1	ERG7	ACLY	G6PD	IDHC	ACSL4	DHCR7	CP51A	ALDR	MIF
APOE4 vs APOE2	GO_LIPID_BIOSYNTHETIC_PROCESS	0.0338331	-1.94265		DKK3	FDFT	ACSL3	FAS	DHC24	IDI1	THIC	ERG7	EBP	ACACA	MVD1	ACSA	LDLR	TEBP	ACLY	CP51A	IDHC	ACSL4	MIF	FPPS	AAKB1	SCPDL	DHCR7	G6PD	ALDR
APOE4 vs APOE3	GO_LIPID_BIOSYNTHETIC_PROCESS	0.0918392	-1.67443		DKK3	LDLR	FDFT	PI3R4	ACACA	PGES2	CDK4	THIM	HEXB	SCPDL	NLTP	DHB12	RAB4A
APOE2 vs APOE3	GO_REGULATION_OF_LIPID_BIOSYNTHETIC_PROCESS	0.440293	1.40967		ACSL3	FDFT	FAS	IDI1	ERG7	IDHC	DHCR7	CP51A	FPPS	RACK1	IF6
APOE4 vs APOE2	GO_REGULATION_OF_LIPID_BIOSYNTHETIC_PROCESS	0.0338331	-2.31384		DKK3	FDFT	ACSL3	FAS	IDI1	ERG7	ACACA	MVD1	LDLR	CP51A	IDHC	FPPS	DHCR7
APOE4 vs APOE3	GO_REGULATION_OF_LIPID_BIOSYNTHETIC_PROCESS	0.0418917	-2.28757		DKK3	LDLR	FDFT	ACACA	CDK4
APOE2 vs APOE3	GO_REGULATION_OF_LIPID_METABOLIC_PROCESS	0.54981	1.22831		ACSL3	FDFT	FAS	APOD	IDI1	ARF1	ERG7	IDHC	DHCR7	CP51A
APOE4 vs APOE2	GO_REGULATION_OF_LIPID_METABOLIC_PROCESS	0.0484132	-2.05371		DKK3	FDFT	APOD	ACSL3	FAS	IDI1	ERG7	ACACA	MVD1	LDLR	CP51A	IDHC	FPPS	DHCR7
APOE4 vs APOE3	GO_REGULATION_OF_LIPID_METABOLIC_PROCESS	0.0120129	-2.19277		DKK3	LDLR	FDFT	APOD	PDPR	PI3R4	ACACA	DP13B	CAV1	CDK4
APOE2 vs APOE3	GO_SPHINGOLIPID_METABOLIC_PROCESS	0.595644	-1.21127		SAP	AAPK1	HEXA	AL3A2	HEXB	SPTC1	GLCM	AGK	ASAH1	BAX
APOE4 vs APOE2	GO_SPHINGOLIPID_METABOLIC_PROCESS	0.634456	1.09667		SAP	BAX	AAPK1	ASM	ASAH1	AL3A2	GLCM	HACD3	DEGS1	BGAL	SPTC1
APOE4 vs APOE3	GO_SPHINGOLIPID_METABOLIC_PROCESS	0.969769	0.671193		KPCD	DEGS1	NAGAB	HACD3	PPT1	ASM	BAX	RACK1	BGAL	CERS2	PP2AA	PDXD1
APOE2 vs APOE3	GO_STEROL_BIOSYNTHETIC_PROCESS	0.355311	2.00852		FDFT	FAS	IDI1	THIC	DHC24	EBP	ERG7	ACLY	G6PD	DHCR7	CP51A	FPPS
APOE4 vs APOE2	GO_STEROL_BIOSYNTHETIC_PROCESS	0.0338331	-2.3252		FDFT	FAS	DHC24	IDI1	THIC	ERG7	EBP	ACACA	MVD1	ACLY	CP51A	FPPS	DHCR7	G6PD
APOE4 vs APOE3	GO_STEROL_BIOSYNTHETIC_PROCESS	0.37396	-1.37881		FDFT	ACACA	THIM	DHC24	FAS	ERLN1	ERG7
APOE2 vs APOE3	GO_STEROL_METABOLIC_PROCESS	0.36095	1.66906		FDFT	FAS	IDI1	THIC	DHC24	EBP	ERG7	ACLY	G6PD	DHCR7	CP51A	FPPS
APOE4 vs APOE2	GO_STEROL_METABOLIC_PROCESS	0.147705	-2.0009		FDFT	FAS	DHC24	IDI1	THIC	ERG7	EBP	ACACA	MVD1	LDLR	ACLY	CP51A	FPPS	DHCR7	G6PD
APOE4 vs APOE3	GO_STEROL_METABOLIC_PROCESS	0.370557	-1.3509		LDLR	FDFT	ACACA	THIM	DHC24	ADRO	FAS	NPC2	ERLN1	ERG7
APOE2 vs APOE3	GO_STEROID_BIOSYNTHETIC_PROCESS	0.384398	1.57999		FDFT	FAS	IDI1	THIC	DHC24	EBP	ERG7	ACLY	G6PD	DHCR7	CP51A	ALDR
APOE4 vs APOE2	GO_STEROID_BIOSYNTHETIC_PROCESS	0.0338331	-2.35068		DKK3	FDFT	FAS	DHC24	IDI1	THIC	ERG7	EBP	ACACA	MVD1	ACLY	CP51A	FPPS	DHCR7	G6PD	ALDR
APOE4 vs APOE3	GO_STEROID_BIOSYNTHETIC_PROCESS	0.0279383	-2.31978		DKK3	FDFT	ACACA	THIM	NLTP	DHB12
APOE2 vs APOE3	GO_STEROID_METABOLIC_PROCESS	0.440293	1.37552		FDFT	FAS	IDI1	THIC	DHC24	EBP	ERG7	ACLY	G6PD	COMT	DHCR7	CP51A	ALDR
APOE4 vs APOE2	GO_STEROID_METABOLIC_PROCESS	0.0343965	-2.12925		DKK3	FDFT	FAS	DHC24	IDI1	THIC	ERG7	EBP	ACACA	MVD1	LDLR	ACLY	CP51A	FPPS	COMT	DHCR7	G6PD	ALDR
APOE4 vs APOE3	GO_STEROID_METABOLIC_PROCESS	0.0251122	-2.16929		DKK3	LDLR	FDFT	ACACA	THIM	NLTP	DHB12
APOE2 vs APOE3	GO_REGULATION_OF_STEROID_BIOSYNTHETIC_PROCESS	0.498998	1.34658		FDFT	FAS	IDI1	ERG7	DHCR7	CP51A	FPPS
APOE4 vs APOE2	GO_REGULATION_OF_STEROID_BIOSYNTHETIC_PROCESS	0.0338331	-2.36098		DKK3	FDFT	FAS	IDI1	ERG7	ACACA	MVD1	CP51A	FPPS	DHCR7
APOE4 vs APOE3	GO_REGULATION_OF_STEROID_BIOSYNTHETIC_PROCESS	0.0151541	-2.51776		DKK3	FDFT	ACACA
APOE2 vs APOE3	GO_REGULATION_OF_STEROID_METABOLIC_PROCESS	0.604751	1.20936		FDFT	FAS	IDI1	ERG7	DHCR7	CP51A	FPPS
APOE4 vs APOE2	GO_REGULATION_OF_STEROID_METABOLIC_PROCESS	0.0417088	-2.31011		DKK3	FDFT	FAS	IDI1	ERG7	ACACA	MVD1	LDLR	CP51A	FPPS	DHCR7
APOE4 vs APOE3	GO_REGULATION_OF_STEROID_METABOLIC_PROCESS	0.011007	-2.57744		DKK3	LDLR	FDFT	ACACA

## Sheet: Figure 4
Leading edge proteins in GSEA (Figure 4)
comparison	pathway	padj	NES		Leading Edge Proteins
APOE2 vs APOE3	GO_PROTON_TRANSMEMBRANE_TRANSPORT	0.37034	-2.00783		NDUA4	VATE1	VATB1	COX5B	CY1	NNTM	NDUS7	ATP5H	VATD	ATP5J	ACTN4	ATPA	CX7A2	ATP5L	PHB2	VATC1	MPCP	ATPD	VATH	ATPB	VA0D1	NU4M	S17A5	AT1A2	VPP1	VATB2	COX2	VATG1	AT2A3	VATA
APOE4 vs APOE2	GO_PROTON_TRANSMEMBRANE_TRANSPORT	0.0338331	2.00428		NDUA4	VATB1	VATD	ACTN4	COX5B	ATP5H	ATP5L	VATE1	VATH	ATP5J	CX7A2	ATPA	AT2A3	NDUS7	NNTM	VATA	CY1	ATPB	NU4M	S17A5	AT1A2
APOE4 vs APOE3	GO_PROTON_TRANSMEMBRANE_TRANSPORT	0.875698	-0.790867		VATE1	NDUA4	CY1	VATB1	VPP1	MPCP	COX5B	STML2	NNTM	PHB2	VA0D1	VATC1
APOE2 vs APOE3	GO_CATION_TRANSMEMBRANE_TRANSPORT	0.459015	-1.33503		NDUA4	VATE1	PRIO	VATB1	ANK2	COX5B	CY1	OPA1	LETM1	PHB	NNTM	STIM1	NDUS7	AFG32	ATP5H	DLG1	S40A1	VATD	ATP5J	ACTN4	STOM	SHRM2	ATPA	NFL	ZNT9	CX7A2	ATP5L	PHB2	VATC1	MPCP	ATPD	FLNA	VATH	ATPB	VA0D1	BAX	PLCG1	NIPS2	DYSF	CALM3	CALM3	CALM3	EPHB2
APOE4 vs APOE2	GO_CATION_TRANSMEMBRANE_TRANSPORT	0.203683	1.50015		PRIO	NDUA4	VATB1	VATD	ACTN4	COX5B	LETM1	ACTN2	SHRM2	ATP5H	CUL5	FLNA	ATP5L	ZNT9	VATE1	VATH	STIM1	ATP5J	CX7A2	BAX	ATPA	AT2A3	NDUS7	NNTM	VATA	PHB	CY1	AAAT	OPA1	ATPB	STK39	S12A4	ITAV	FMR1	NU4M	CALM3	CALM3	CALM3	S17A5	AT1A2	S40A1
APOE4 vs APOE3	GO_CATION_TRANSMEMBRANE_TRANSPORT	0.972339	0.737178		LAT1	ACTN2	STK39	ARF1	ANXA6	ANXA2	DYN2	4F2	AT1B3	ERO1A	S20A1	KCNH5	AT2A3	S12A4	VATA	FMR1	FHL1	FLNA	GSTM2	VATD	ACTN4	1433F	FKB1A	AT2A2	VATH	BAX	ATP5L	AAAT	CAN1	1433E	SHRM2	UBQL1	ZNT9	ITAV
APOE2 vs APOE3	GO_INORGANIC_ION_TRANSMEMBRANE_TRANSPORT	0.483814	-1.26496		NDUA4	VATE1	PRIO	VATB1	ANK2	COX5B	CY1	OPA1	LETM1	PHB	NNTM	STIM1	NDUS7	AFG32	ATP5H	DLG1	S40A1	VATD	ATP5J	ACTN4	STOM	SHRM2	ATPA	CX7A2	ATP5L	PHB2	VATC1	MPCP	ATPD	FLNA	VATH	ATPB	VA0D1	BAX	PLCG1	NIPS2	DYSF	CALM3	CALM3	CALM3
APOE4 vs APOE2	GO_INORGANIC_ION_TRANSMEMBRANE_TRANSPORT	0.302989	1.41932		PRIO	NDUA4	VATB1	VATD	ACTN4	COX5B	LETM1	ACTN2	SHRM2	ATP5H	CUL5	FLNA	ATP5L	VATE1	VATH	STIM1	ATP5J	CX7A2	BAX	ATPA	AT2A3	NDUS7	NNTM	VATA	PHB	CY1	OPA1	ATPB	STK39	S12A4	ITAV	FMR1	NU4M	CALM3	CALM3	CALM3	S17A5	AT1A2	S40A1
APOE4 vs APOE3	GO_INORGANIC_ION_TRANSMEMBRANE_TRANSPORT	0.970489	0.743777		ACTN2	STK39	ARF1	ANXA6	ANXA2	DYN2	4F2	AT1B3	ERO1A	S20A1	KCNH5	AT2A3	S12A4	VATA	CLIC4	FMR1	FHL1	FLNA	GSTM2	VATD	ACTN4	1433F	FKB1A	AT2A2	VATH
APOE2 vs APOE3	GO_ION_TRANSMEMBRANE_TRANSPORT	0.493386	-1.27685		NDUA4	S10A6	VATE1	PRIO	VATB1	ANK2	COX5B	CY1	OPA1	LETM1	PHB	NNTM	STIM1	NDUS7	AFG32	ATP5H	TXTP	DLG1	S40A1	VATD	ATP5J	ASPH	LASP1	ACTN4	STOM	SHRM2	ATPA	NFL	ZNT9	CX7A2	MOT1	ATP5L	PHB2	VATC1	CMC2	MPCP	ATPD	AKT2	FLNA	VATH	ATPB	VA0D1	BAX	PLCG1	NIPS2
APOE4 vs APOE2	GO_ION_TRANSMEMBRANE_TRANSPORT	0.222335	1.45057		PRIO	NDUA4	TSP1	VATB1	VATD	ACTN4	COX5B	LETM1	ACTN2	SHRM2	ASPH	ATP5H	CUL5	AKT2	FLNA	CMC2	ATP5L	ZNT9	VATE1	VATH	STIM1	ATP5J	CX7A2	BAX	ATPA	AT2A3	NDUS7	NNTM	VATA	PHB	CY1	AAAT	OPA1	TXTP	ATPB	STK39	MOT1	S12A4	LASP1	ITAV	FMR1	NU4M	CALM3	CALM3	CALM3
APOE4 vs APOE3	GO_ION_TRANSMEMBRANE_TRANSPORT	0.974568	0.744199		TSP1	LAT1	ACTN2	STK39	ARF1	ANXA6	ANXA2	DYN2	4F2	AT1B3	T22D3	S35B2	ERO1A	S20A1	KCNH5	WDR1	AT2A3	S12A4	VATA	CLIC4	FMR1	FHL1	FLNA	GSTM2	VATD	ACTN4	1433F	FKB1A	AT2A2	VATH	CMC2	GTR1	BAX	ATP5L
APOE2 vs APOE3	GO_ION_TRANSPORT	0.541207	-1.25783		NDUA4	S10A6	VATE1	PRIO	VATB1	ANK2	COX5B	ICLN	SAP	CY1	OPA1	ADT2	LETM1	SCMC1	PHB	NNTM	RHG01	STIM1	NB5R1	NDUS7	AFG32	ATP5H	TXTP	DLG1	S40A1	VATD	ATP5J	ASPH	MYLK	AATM	LASP1	ACTN4	VAMP7	STOM	SHRM2	LDLR	ATPA	NFL	NPC2	ZNT9	TOR1A	CX7A2	FRIH	MOT1	SNP23
APOE4 vs APOE2	GO_ION_TRANSPORT	0.354311	1.31787		WFS1	PRIO	NDUA4	TSP1	MYLK	VATB1	VATD	ACTN4	COX5B	LETM1	ACTN2	SHRM2	ASPH	ATP5H	CUL5	VAMP7	AKT2	FLNA	FRIL	CMC2	ATP5L	ZNT9	RHG01	FRIH	SAP	VATE1	VATH	SCMC1	STIM1	ATP5J	CX7A2	BAX	ATPA	NB5R1	ICAM1	AT2A3	NDUS7	ADT2	NNTM	VATA	PHB	CY1	AAAT	OPA1	TXTP
APOE4 vs APOE3	GO_ION_TRANSPORT	0.945079	0.814798		WFS1	TSP1	PML	LAT1	ACTN2	MYLK	STK39	ARF1	ANXA6	MAGD2	ANXA2	DYN2	4F2	AT1B3	KPCD	T22D3	S35B2	ERO1A	S20A1	ANXA1	KCNH5	CLH1	WDR1	TSPO	PP2BA	AT2A3	PIPNA	S12A4	FRIL	VATA	CLIC4	FMR1	FHL1	FLNA	GSTM2	VATD	ACTN4	1433F	FKB1A	AT2A2	CTNB1	PGRC2	VATH	CMC2	ICAM1
APOE2 vs APOE3	GO_POSITIVE_REGULATION_OF_ION_TRANSPORT	0.878619	0.917246		FHL1	ARF1	G6PD	MIF	ACBP	DYN2	LEG3	GSTM2	AT1B3
APOE4 vs APOE2	GO_POSITIVE_REGULATION_OF_ION_TRANSPORT	0.509833	1.21969		WFS1	MYLK	ACTN4	ACTN2	VAMP7	FLNA	STIM1	BAX	STK39	TSPO	MP2K6	CALM3	CALM3	CALM3
APOE4 vs APOE3	GO_POSITIVE_REGULATION_OF_ION_TRANSPORT	0.117229	1.52461		WFS1	ACTN2	MYLK	STK39	ARF1	DYN2	AT1B3	KPCD	TSPO	FHL1	FLNA	GSTM2	ACTN4	RB3GP	BAX
APOE2 vs APOE3	GO_ION_HOMEOSTASIS	0.907489	-0.862826		HMOX1	VATE1	PRIO	VATB1	ANK2	LETM1	STIM1	AFG32	AAPK1	S40A1	VATD	CYBR1	LRP1	NPTN	BAP31	CAND1	ZNT9	MIC60	HEXB	FRIH	SWP70	VATC1	VATH	ATPB	VA0D1	BAX	PLCG1	CALM3	CALM3	CALM3	FRIL
APOE4 vs APOE2	GO_ION_HOMEOSTASIS	0.380286	1.34485		HMOX1	WFS1	PRIO	VATB1	VATD	TGM2	CYBR1	CAND1	LETM1	FRIL	ZNT9	FRIH	VATE1	VATH	STIM1	BAX	AT2A3	AAPK1	VATA	BAP31	LRP1	ATPB	NPTN	STK39	TSPO	S12A4	MIC60	MK03	ITAV	SWP70	CALM3	CALM3	CALM3	AT1A2	S40A1
APOE4 vs APOE3	GO_ION_HOMEOSTASIS	0.139131	1.38912		HMOX1	WFS1	TGM2	PML	HMGB1	STK39	ARF1	ANXA6	AT1B3	ERO1A	TSPO	AT2A3	GSH0	S12A4	FRIL	VATA	ACOC	CLIC4	FHL1	KCRB	CAND1	GSTM2	VATD	FKB1A	AT2A2	VATH	MK03	PPT1	AATC	VP33A	BAX	ENPL	1433E	GLSK	STEA3	CYBR1	FRIH	ZNT9	RACK1	ITAV	PRIO	RCN3	CCD22	BOLA2	BOLA2
[truncated: 24 more columns]

## Sheet: Figure 5
Leading edge proteins in GSEA (Figure 5)
comparison	pathway	padj	NES		Leading Edge Proteins
APOE2 vs APOE3	GO_INFLAMMATORY_RESPONSE	0.3569	-2.24927		OTUL	HMOX1	BRD4	ABD12	DP13B	ECM1
APOE4 vs APOE2	GO_INFLAMMATORY_RESPONSE	0.530143	1.18628		HMOX1	TSP1	BRD4	TGM2	PCP	VAMP7	ICAM1	PLRKT	ZYX	NAMPT	LRP1	HXK1	STK39	ANXA1	ITA2	SNP23	IF16	PLD3	ABD12	STAT3	PSA1	GLCM	CH60	SEH1	APOL2	PLAP	PTX3	EPHA2	DP13B	ROA0	PDCD4	PSB4
APOE4 vs APOE3	GO_INFLAMMATORY_RESPONSE	0.31338	1.28412		HMOX1	TSP1	TGM2	NAMPT	HMGB1	PRDX2	STK39	CHID1	PSA1	KPCD	PCP	PLD3	ANXA1	ITA2	PSA6
il1b.vs.ctrl.for.APOE2	GO_NEGATIVE_REGULATION_OF_RESPONSE_TO_EXTERNAL_STIMULUS	0.999876	-0.777883		PRDX2	CLAP2	VPS35	DUS3	MIF	TSP1	UFD1
il1b.vs.ctrl.for.APOE3	GO_NEGATIVE_REGULATION_OF_RESPONSE_TO_EXTERNAL_STIMULUS	0.899514	0.853286		GLCM	PAI1	CHID1	APOD	GPX1	CD109	5NTD	CD9	K2C1	MBOA5	CERS2	ANXA2	TTL12	PPM1B	EPIPL	PSA1	NFKB1	PRDX2	NENF	CXA1	PTN2
il1b.vs.ctrl.for.APOE4	GO_NEGATIVE_REGULATION_OF_RESPONSE_TO_EXTERNAL_STIMULUS	0.514225	1.15369		PAI1	GPX1	MIF	LDLR	IF16	GLCM	MBOA5	5NTD	NFKB1	DUS3	RS19
APOE2 vs APOE3	GO_REGULATION_OF_INFLAMMATORY_RESPONSE	0.355311	-2.45939		OTUL	BRD4	ABD12	DP13B
APOE4 vs APOE2	GO_REGULATION_OF_INFLAMMATORY_RESPONSE	0.838228	-0.816138		APOD	PAI1	LDLR	IRF3
APOE4 vs APOE3	GO_REGULATION_OF_INFLAMMATORY_RESPONSE	0.861452	0.890002		TGM2	STK39	CHID1	PSA1	KPCD	PLD3	ANXA1	ITA2	PSA6	BCR	PSB4
APOE2 vs APOE3	GO_REGULATION_OF_RESPONSE_TO_CYTOKINE_STIMULUS	0.355311	-2.49187		OTUL
APOE4 vs APOE2	GO_REGULATION_OF_RESPONSE_TO_CYTOKINE_STIMULUS	0.727492	0.986297		HS71B	HS71B	RUNX1	DSRAD	TTL12	CNOT7	CPNE1	YTHD3	STAT1	PTN11	CDC37	DHX9	MTA70
APOE4 vs APOE3	GO_REGULATION_OF_RESPONSE_TO_CYTOKINE_STIMULUS	0.489951	1.2119		RUNX1	YTHD3	HS71B	HS71B	YTHD2	STAT1	ABCE1	LIS1	TTL12	RACK1
APOE2 vs APOE3	GO_REGULATION_OF_DEFENSE_RESPONSE	0.416568	-1.96005		OTUL	BRD4	HEXI1	ABD12
APOE4 vs APOE2	GO_REGULATION_OF_DEFENSE_RESPONSE	0.741128	0.980275		SPB4	BRD4	TGM2	PSME1	VAMP7	MATR3	PRKDC	PSD10	PCBP2	PSME2	ZYX	PRS7	DSRAD	STK39	ANXA1	MK03	1B47	ITA2	TTL12	CNOT7	IF16	PLD3	ABD12	C1QBP	STAT3	PSA1	HEXI1	PSB1	GLCM	CH60	1A69	YTHD3	RBM14	PSA5	LAMP1	PSB8	CRK	DP13B	PDCD4	STAT1	PTN11	PSB4	OPTN	XRCC5
APOE4 vs APOE3	GO_REGULATION_OF_DEFENSE_RESPONSE	0.10647	1.40313		TGM2	PSA7	PSME2	HLAG	PSB1	YTHD3	HMGB1	PCBP2	PSME1	PSB8	PSA5	STK39	PSB2	PSB3	CHID1	YTHD2	PSA1	KPCD	PLD3	PSA3	ERAP1	ANXA1	PSMD1	1B47	ITA2	PRS10	PSA6	PSMF1	PRS4	XRCC6	PSMD9	BCR	PSB4	PSA4	PSD10	STAT1	XRCC5	MK03	PSB5	ABCE1	NONO	CD47	HMGB2	PSMD3	STAT3
APOE2 vs APOE3	GO_INNATE_IMMUNE_RESPONSE	0.483814	-1.68641		OTUL	HEXI1	DP13B	FLNB	FIBB	MATR3	GBP1	VIME	PTX3	ISG15	VAMP7	ZYX	PRKDC	CDC42	CNPY3	RBM14	PRS7	STAT2
APOE4 vs APOE2	GO_INNATE_IMMUNE_RESPONSE	0.521424	1.15901		SPB4	GBP1	FLNB	WRIP1	PSME1	VIME	VAMP7	MATR3	H2B1C	H2B1C	H2B1C	H2B1C	H2B1C	PRKDC	PSD10	ICAM1	PCBP2	PSME2	ZYX	PRS7	DSRAD	HXK1	FIBB	ANXA1	1B47	CDC42	TTL12	CNOT7	IF16	C1QBP	PSA1	HEXI1	RL13A	PSB1	STX4	STX8	1A69	YTHD3	RBM14	PTX3	PSA5	LAMP1	PSB8	CRK	DP13B
APOE4 vs APOE3	GO_INNATE_IMMUNE_RESPONSE	0.00597292	1.7849		TBB4B	PSA7	ECSIT	PSME2	HLAG	G3P	PSB1	YTHD3	PML	HMGB1	PCBP2	PSME1	PSB8	PSA5	IFM3	GBP1	WRIP1	PSB2	PSB3	TBB5	CHID1	YTHD2	PSA1	SP100	ACTG	KPCD	H2B1C	H2B1C	H2B1C	H2B1C	H2B1C	PSA3	ERAP1	ANXA1	PSMD1	1B47	CAZA1	FLNB	DDX3X	PRS10	PSA6	PSMF1	ARP3	PRS4	XRCC6
APOE2 vs APOE3	GO_IMMUNE_RESPONSE_REGULATING_SIGNALING_PATHWAY	0.688705	1.09556		PSA7	ARC1A	HLAG	PSA6	PSD13	HS90B	PRS10	ARP3	TF65	LEG3	EZRI	PSDE	PSMD1	ARPC3	PSD11	PSB2	PSB1	PRS4	ACTG	PSB3	ACTB	DP13A	RUNX1	CYFP2	PSA5	HS90A	PSMD4	RAP1A	PSME2	PRS6B	PSA3	PSB8	NFKB1	PSMF1	PSMD3	SHC1	FAK1	CD47	PRS8	PSB6	DUS3	EI2BG	THY1	PSMD8	PSA4
APOE4 vs APOE2	GO_IMMUNE_RESPONSE_REGULATING_SIGNALING_PATHWAY	0.686556	1.03868		EI2BE	PRIO	GBP1	PSME1	ARC1A	CD276	PSD10	RUNX1	BAX	PSME2	PRS7	KHDR1	MK03	CDC42	CALM3	PSA1	PSB1	1A69	CRKL	PSA5	ARPC2	PLCG1	PSB8	CRK	DP13B	PSB4	RFTN1	ARPC4	EI2BB	CYFP1	SKP1	PSB5	RS3	MYO1C	MK01	NCKP1	PP2BA	PSMD9	KPCD	MUC19	HLAG
APOE4 vs APOE3	GO_IMMUNE_RESPONSE_REGULATING_SIGNALING_PATHWAY	0.0120129	1.69992		ARC1A	EI2BE	RUNX1	PSA7	PSME2	HLAG	PSB1	PSME1	PSB8	PSA5	GBP1	PSB2	PSB3	ARPC3	PSA1	ACTG	KPCD	ACTB	HS90A	PSA3	PSMD1	PP2BA	CRKL	PRS10	PSA6	PSMF1	ARP3	CD276	PRS4	PSMD9	PSB4	PSA4	PSD10	MK03	PSB5	BAX	CD47	RS3	RFTN1	PSMD3	RAC1	PSD11	PHP14	CRK	ARPC2
APOE2 vs APOE3	GO_POSITIVE_REGULATION_OF_INNATE_IMMUNE_RESPONSE	0.456774	1.35871		PSA7	HMGB1	HLAG	IRF3	PSA6	PSD13	PRS10	TF65	PSDE	PSMD1	PSD11	PSB2	PSB1	PRS4	PSB3	RS19	PSA5	PSMD4	PSME2	PRS6B	PSA3	PSB8	NFKB1	PSMF1	PSMD3	PSPC1	PRS8	PSB6	NONO	AP1G1	PSMD8	PSA4
APOE4 vs APOE2	GO_POSITIVE_REGULATION_OF_INNATE_IMMUNE_RESPONSE	0.947021	0.74424		PSME1	MATR3	PRKDC	PSD10	PSME2	PRS7	IF16	PSA1	HEXI1	PSB1	RBM14	PSA5	LAMP1	PSB8	PSB4	XRCC5	HMGB2	SKP1	DHX9	PSB5	PSMD9	KPCD	MUC19	HLAG	XRCC6	PSB3	PSMD2	PSB2	PSA3	PSB7
APOE4 vs APOE3	GO_POSITIVE_REGULATION_OF_INNATE_IMMUNE_RESPONSE	0.0344215	1.64555		PSA7	PSME2	HLAG	PSB1	HMGB1	PSME1	PSB8	PSA5	PSB2	PSB3	PSA1	KPCD	PSA3	PSMD1	PRS10	PSA6	PSMF1	PRS4	XRCC6	PSMD9	PSB4	PSA4	PSD10	XRCC5	PSB5	NONO	HMGB2	PSMD3	PSD11	PSPC1	DHX9	TF65	PSA2	TRAF6	PSMD6	PSMD2	PRKDC
APOE2 vs APOE3	GO_ACTIVATION_OF_IMMUNE_RESPONSE	0.931123	0.890326		PSA7	HMGB1	ARC1A	PSA6	PSD13	HS90B	PRS10	ARP3	TF65	LEG3	EZRI	PSDE	PSMD1	ARPC3	PSD11	PSB2	PSB1	PRS4	ACTG	PSB3	ACTB	DP13A	RUNX1	CYFP2	PSA5	HS90A	PSMD4	RAP1A	PSME2	PRS6B	PSA3	PSB8	NFKB1	PSMF1	PSMD3	PSPC1
APOE4 vs APOE2	GO_ACTIVATION_OF_IMMUNE_RESPONSE	0.470648	1.21008		EI2BE	PRIO	GBP1	PSME1	ARC1A	CD276	MATR3	PRKDC	PSD10	RUNX1	BAX	PSME2	PHB	PRS7	KHDR1	MK03	CDC42	IF16	C1QBP	PSA1	HEXI1	PSB1	1A69	CRKL	RBM14	PSA5	ARPC2	PLCG1	PSB8	CRK	DP13B	PSB4	RFTN1	ARPC4	XRCC5	EI2BB
APOE4 vs APOE3	GO_ACTIVATION_OF_IMMUNE_RESPONSE	0.0236328	1.60331		ARC1A	EI2BE	RUNX1	PSA7	PSME2	PSB1	HMGB1	PSME1	PSB8	PSA5	GBP1	PSB2	PSB3	ARPC3	PSA1	ACTG	KPCD	ACTB	HS90A	PSA3	PSMD1	CRKL	PRS10	PSA6	PSMF1	ARP3	CD276	PRS4	XRCC6	PSMD9	PSB4	PSA4	PSD10	XRCC5	MK03	PSB5	BAX	NONO	CD47	RS3	RFTN1	PSMD3	RAC1	PSD11	PSPC1
APOE2 vs APOE3	GO_RESPONSE_TO_TRANSFORMING_GROWTH_FACTOR_BETA	0.355311	1.75736		SNW1	CO1A2	CO1A1	FERM2	AATC	DYN2	HS90B	PML	CD109
APOE4 vs APOE2	GO_RESPONSE_TO_TRANSFORMING_GROWTH_FACTOR_BETA	0.0338331	-2.30721		DKK3	SNW1	TGFI1	CO1A1	CO1A2	DAB2	FERM2	AATC	CO3A1
APOE4 vs APOE3	GO_RESPONSE_TO_TRANSFORMING_GROWTH_FACTOR_BETA	0.100557	-2.1378		DKK3	SNW1	FBN1	DP13B	CO3A1	CAV1	ROCK1
APOE2 vs APOE3	GO_TRANSFORMING_GROWTH_FACTOR_BETA_RECEPTOR_SIGNALING_PATHWAY	0.355311	1.76166		SNW1	CO1A2	FERM2	AATC	DYN2	HS90B	PML	CD109
APOE4 vs APOE2	GO_TRANSFORMING_GROWTH_FACTOR_BETA_RECEPTOR_SIGNALING_PATHWAY	0.0338331	-2.34331		DKK3	SNW1	TGFI1	CO1A2	DAB2	FERM2	AATC	CO3A1
APOE4 vs APOE3	GO_TRANSFORMING_GROWTH_FACTOR_BETA_RECEPTOR_SIGNALING_PATHWAY	0.103944	-2.21536		DKK3	SNW1	FBN1	DP13B	CO3A1	CAV1
APOE2 vs APOE3	GO_CYTOKINE_MEDIATED_SIGNALING_PATHWAY	0.459015	-1.76194		OTUL	HMOX1	TALDO
APOE4 vs APOE2	GO_CYTOKINE_MEDIATED_SIGNALING_PATHWAY	0.58572	1.10924		HMOX1	TALDO	GBP1	ACTN4	PSME1	VIME	SOX2	HS71B	HS71B	PSD10	RUNX1	ICAM1	PSME2	PRS7	DSRAD	LMNB1	STK39	ANXA1	H32	H32	H32	MK03	1B47	SODM	STX3	CDC42	TTL12	CNOT7	STAT3	PSA1	PSB1	CPNE1	SMCA4	STX4	1A69	YTHD3	CRKL	PSA5	PSB8	MOES	AIP	CRK	DP13B	PDCD4	STAT1
APOE4 vs APOE3	GO_CYTOKINE_MEDIATED_SIGNALING_PATHWAY	0.00597292	1.85464		HMOX1	RUNX1	PSA7	PSME2	HLAG	PSB1	YTHD3	PML	PSME1	PSB8	PSA5	IFM3	GBP1	CO1A2	STK39	PSB2	HS71B	HS71B	PSB3	ARF1	ROA2	YTHD2	PLSL	ANXA2	PSA1	SP100	HSP7C	KPCD	CNN2	HS90A	PSA3	ANXA1	PSMD1	1B47	CAZA1	H32	H32	H32	PIPNA	CRKL	PRS10	HNRDL	PSA6	1433Z	PSMF1
il1b.vs.ctrl.for.APOE2	GO_TYPE_I_INTERFERON_PRODUCTION	0.955131	-0.978059		RPAB3	IRF3	CH60	MRE11	UFD1	XRCC6	XRCC5	PRKDC	PTN11	G3BP1	NFKB1	PCBP2	TF65	HMGB2	PPM1B	IF16
il1b.vs.ctrl.for.APOE3	GO_TYPE_I_INTERFERON_PRODUCTION	0.567895	1.21741		ISG15	DDX3X	STAT1	MRE11	TRI25	G3BP1	CH60	DPOLA	RPAB3	PPM1B	NFKB1	XRCC6	FLOT1	TF65	DHX9
il1b.vs.ctrl.for.APOE4	GO_TYPE_I_INTERFERON_PRODUCTION	0.158715	1.71945		ISG15	STAT1	IRF3	G3BP1	IF16	CH60	DHX9	NFKB1	XRCC5	TF65	XRCC6	UFD1	DPOLA	RPAC1	TRI25	RPAB3	DHX36
il1b.vs.ctrl.for.APOE2	GO_RESPONSE_TO_TUMOR_NECROSIS_FACTOR	0.989452	-0.915375		PSMD4	PSMD8	PRS4	PSD11	PSME2	TSP1	RACK1	PRS6B	PSD13	PSA2	PSMD1	PSA7	ILK	PSMD3	PSMD5	MK01	LIMS1	PSB2	PRS6A	PSME1	CO1A1	HS71B	HS71B	CPNE1	PRS10	AKT1	PSMD2
il1b.vs.ctrl.for.APOE3	GO_RESPONSE_TO_TUMOR_NECROSIS_FACTOR	0.316027	1.44187		ICAM1	PSA7	GLCM	STAT1	GBP1	PSB1	PSB8	PSMF1	PSA2	MK03	PSMD1	PSA5	SYK	ASAH1	PSB2	RACK1	PSMD6	PSA4	PSA3	PSA1	LIMS1	NFKB1	PSDE	PSMD7	HS71B	HS71B	UBE2K	PSA6	PTN2	PSB3	TF65	PSD13	DHX9
il1b.vs.ctrl.for.APOE4	GO_RESPONSE_TO_TUMOR_NECROSIS_FACTOR	0.664823	1.01973		ICAM1	STAT1	PSD11	GLCM	PSMD8	PSD13	DHX9	NFKB1	PSDE	ILK	PSMD4	SYK
il1b.vs.ctrl.for.APOE2	GO_RESPONSE_TO_TRANSFORMING_GROWTH_FACTOR_BETA	0.658195	-1.27675		DKK3	FERM2	AATC	SNX6	TSP1	HS90B	SNW1	CO1A2	PAXI	LIMS1	PDCD5	ITA3	GSLG1	CO1A1	HS71B	CO3A1
il1b.vs.ctrl.for.APOE3	GO_RESPONSE_TO_TRANSFORMING_GROWTH_FACTOR_BETA	0.309754	-1.81777		DKK3	GIPC1	LYOX	DP13B	TSP1	HS90B	STRAP
il1b.vs.ctrl.for.APOE4	GO_RESPONSE_TO_TRANSFORMING_GROWTH_FACTOR_BETA	0.920706	-0.784636		ZYX	PTPRK	TSP1	RHOA	DP13B	PML	ROCK1	CO1A1	CD109	HDAC2	CAV2	CO4A2	CREB1	PIN1	STRAP	CHIP
il1b.vs.ctrl.for.APOE2	GO_RESPONSE_TO_INTERLEUKIN_12	0.930668	-1.05826		CAZA1	GSTO1	PSME2	PAK2	MIF	TCPA	RAP1B	ROA2	COF1	PDCD4	TALDO	HNRPF	HNRDL	RLA0
il1b.vs.ctrl.for.APOE3	GO_RESPONSE_TO_INTERLEUKIN_12	0.31338	1.61377		SODM	CAZA1	RU2A	ROA2	RAP1B	RALA	CD47	HNRPF	ANXA2	HNRDL
il1b.vs.ctrl.for.APOE4	GO_RESPONSE_TO_INTERLEUKIN_12	0.184068	1.65902		SODM	CAZA1	MIF	GSTO1	RAP1B	JAK1	TALDO	CNN2	COF1	ROA2
il1b.vs.ctrl.for.APOE2	GO_RESPONSE_TO_INTERLEUKIN_1	0.955131	-0.976094		PSMD4	PSMD8	PRS4	PSD11	PSME2	ANXA1	OTUB1	PRS6B	PSD13	PSA2	UBE2N	PSMD1	PSA7	KPCA	PSMD3	UBP10	PSMD5	PSB2	PRS6A	TOLIP	PSME1
il1b.vs.ctrl.for.APOE3	GO_RESPONSE_TO_INTERLEUKIN_1	0.31338	1.52029		ICAM1	PSA7	GBP1	PSB1	PSB8	PSMF1	PSA2	RENT1	MK03	SQSTM	PSMD1	PSA5	CD47
il1b.vs.ctrl.for.APOE4	GO_RESPONSE_TO_INTERLEUKIN_1	0.499697	-1.13764		PSA1	PSA2	PSB2	PSA5	SKP1	PSB5	PSA4	PSD10	OTUB1	PSB3	PRS7	PSB4	AKA12	PSA3	PSA6
il1b.vs.ctrl.for.APOE2	GO_RESPONSE_TO_INTERFERON_GAMMA	0.986452	0.689049		ICAM1	BORG4	HNRPQ	IFM3	VIME
il1b.vs.ctrl.for.APOE3	GO_RESPONSE_TO_INTERFERON_GAMMA	0.266987	1.70075		ICAM1	STAT1	TRI25	GBP1	IFM3	PML	SP100
il1b.vs.ctrl.for.APOE4	GO_RESPONSE_TO_INTERFERON_GAMMA	0.121796	1.80811		ICAM1	STAT1	S61A1	IRF3	MYO1C	IFM3	ARP2	JAK1
il1b.vs.ctrl.for.APOE2	GO_RESPONSE_TO_CYTOKINE	0.832936	-1.07966		CAZA1	FSCN1	PSMD4	HS90A	PSMD8	PRS4	GSTO1	PDIA3	SPEE	NEP	PSD11	PSME2	1433Z	ENPL	PAK2	MIF	FAS	IRF3	STIP1	KCC2D	TCPA	TSP1	G3P	ANXA1	CH60	OTUB1	RACK1	SYEP	PRS6B	PSD13	PUR9	PSA2	UBE2N	CSK2B	CAN2	RAP1B	NCAM1	PSMD1	OST48	PFKAP	PSA7	GRB2	ROA2	ILK	STXB1
il1b.vs.ctrl.for.APOE3	GO_RESPONSE_TO_CYTOKINE	0.274795	1.33716		ICAM1	SODM	GFPT2	HDGF	E2AK2	PSA7	CAZA1	ISG15	ACSL4	RU2A	GLCM	STAT1	PDIA3	TRI25	GBP1	PSB1	SPEE	GLYM	PSB8	ROA2	PSMF1	IFM3	PML	SP100	PSA2	SNG1	RENT1	RUNX1	MK03	S61A1	RAP1B	CH60	SQSTM	RALA	ZC3HF	PSMD1	ACSL1	PSA5	CD47	PTN23	HNRPF	ANXA2	SYK	TFR1	HNRDL
il1b.vs.ctrl.for.APOE4	GO_RESPONSE_TO_CYTOKINE	0.136519	1.45973		ICAM1	SODM	ISG15	ZC3HF	STAT1	S61A1	IRF3	UBE2N	CAZA1	MIF	GSTO1	MYO1C	ACSL1	E2AK2	SHC1	GFPT2	IF16	CH60	PSD11	SPEE	PDIA3	YBOX1	RAP1B	IFM3	ARP2	JAK1	GRB2	ENPL	GLYM	CO3A1	GLCM	PSMD8	PSD13	SMCA5	DHX9	NRP2	TALDO	NFKB1	CNN2	PSDE	ACSL4	COF1	ADT2	CO1A2	ABCE1
il1b.vs.ctrl.for.APOE2	GO_NIK_NF_KAPPAB_SIGNALING	0.666383	-1.26293		PSMD4	PSMD8	PRS4	PSD11	PSME2	PRS6B	PSD13	PSA2	PSMD1	PSA7	ILK	PSMD3	PSMD5	PDCD4	LIMS1	PSB2	PRS6A	E2AK2	PSME1	CPNE1	PRS10	AKT1	PSMD2	PSD12	CUL1	PSB6	PSA3	TF65	TYB4	PSDE	HMGB1	PPM1B	ACTN4	PSB5	PSMD9	PHB2	PSB4	DDX3X
il1b.vs.ctrl.for.APOE3	GO_NIK_NF_KAPPAB_SIGNALING	0.812257	0.944168		HMGB1	E2AK2	PSA7	DDX3X	PSB1	PSB8	PSMF1	PSA2	PSMD1	TR10B	PSA5	PSB2	PSMD6	PPM1B	PSA4	PSA3	PSA1	LIMS1
il1b.vs.ctrl.for.APOE4	GO_NIK_NF_KAPPAB_SIGNALING	0.186924	-1.66705		PSA1	PSA2	TYB4	PSB2	PSA5	SKP1	PSB5	PSA4	PSD10	PSB3	CALR	PRS7	PSB4	RHOA	PSA3	PSA6	ACTN4	PSA7
il1b.vs.ctrl.for.APOE2	GO_INTERLEUKIN_1_MEDIATED_SIGNALING_PATHWAY	0.653139	-1.29108		PSMD4	PSMD8	PRS4	PSD11	PSME2	PRS6B	PSD13	PSA2	UBE2N	PSMD1	PSA7	PSMD3	PSMD5	PSB2	PRS6A	TOLIP	PSME1	PRS10	PSMD2	PSD12	UB2V1	CUL1	PSB6	NFKB1	PSA3	TF65
il1b.vs.ctrl.for.APOE3	GO_INTERLEUKIN_1_MEDIATED_SIGNALING_PATHWAY	0.664774	1.0873		PSA7	PSB1	PSB8	PSMF1	PSA2	MK03	SQSTM	PSMD1	PSA5	PSB2	PSMD6	PSA4	PSA3	PSA1	NFKB1	PSDE	PSMD7	PSA6	PSB3	TF65	PSD13
il1b.vs.ctrl.for.APOE4	GO_INTERLEUKIN_1_MEDIATED_SIGNALING_PATHWAY	0.272721	-1.49198		PSA1	PSA2	PSB2	PSA5	SKP1	PSB5	PSA4	PSD10	PSB3	PRS7	PSB4	PSA3	PSA6
il1b.vs.ctrl.for.APOE2	GO_INFLAMMATORY_RESPONSE	0.999876	-0.721385		PRDX2	VPS35	AP3B1	MIF	IRF3	TGM2	AIMP1	PARK7	SAHH	TSP1	ANXA1	CH60
il1b.vs.ctrl.for.APOE3	GO_INFLAMMATORY_RESPONSE	0.204039	1.64485		ICAM1	NAMPT	PTX3	HMGB1	GLCM	PAI1	APOL2	CHID1	ITA2	APOD	GPX1	5NTD	AIMP1	CH60	K2C1	MBOA5	CD47	HXK1	BRD4	SYK
il1b.vs.ctrl.for.APOE4	GO_INFLAMMATORY_RESPONSE	0.118231	1.71208		ICAM1	NAMPT	PTX3	IRF3	PAI1	GPX1	MIF	LDLR	IF16	CH60	B4GT1	APOL2	PRDX5	GLCM	MBOA5	DHX9	5NTD	ABCF1	NFKB1	GPX4	AIMP1	BRD4	NOTC2	SYK	RS19	AP3B1
il1b.vs.ctrl.for.APOE2	GO_CYTOKINE_MEDIATED_SIGNALING_PATHWAY	0.830172	-1.08991		CAZA1	FSCN1	PSMD4	HS90A	PSMD8	PRS4	GSTO1	PSD11	PSME2	1433Z	ENPL	PAK2	MIF	IRF3	KCC2D	TCPA	ANXA1	RACK1	PRS6B	PSD13	PSA2	UBE2N	CSK2B	RAP1B	NCAM1	PSMD1	PSA7	GRB2	ROA2	ILK	ABCE1	COF1	PSMD3	HS90B	CO1A2	SHC1	PSMD5	H32	H32	H32	PDCD4	TALDO	FINC	LIMS1	HSP7C
il1b.vs.ctrl.for.APOE3	GO_CYTOKINE_MEDIATED_SIGNALING_PATHWAY	0.282173	1.40633		ICAM1	SODM	PSA7	CAZA1	ISG15	RU2A	STAT1	TRI25	GBP1	PSB1	PSB8	ROA2	PSMF1	IFM3	PML	SP100	PSA2	RUNX1	MK03	RAP1B	SQSTM	RALA	ZC3HF	PSMD1	ACSL1	PSA5	HNRPF	ANXA2	SYK	HNRDL	TTL12	PSB2	RACK1	CRKL	PSMD6	PSA4	PSA3	PSA1	LIMS1	ARF1	ENPL	NFKB1	PSDE	GRP75	PSMD7
il1b.vs.ctrl.for.APOE4	GO_CYTOKINE_MEDIATED_SIGNALING_PATHWAY	0.197922	1.41543		ICAM1	SODM	ISG15	ZC3HF	STAT1	IRF3	UBE2N	CAZA1	MIF	GSTO1	ACSL1	SHC1	PSD11	RAP1B	IFM3	JAK1	GRB2	ENPL	PSMD8	PSD13	TALDO	NFKB1	CNN2	PSDE	COF1	CO1A2	ABCE1	ILK	PSMD4	SYK	ROA2
il1b.vs.ctrl.for.APOE2	GO_CELLULAR_RESPONSE_TO_EXTRACELLULAR_STIMULUS	0.989452	0.658479		ICAM1	TSC1	NAMPT	HMOX1
il1b.vs.ctrl.for.APOE3	GO_CELLULAR_RESPONSE_TO_EXTRACELLULAR_STIMULUS	0.115372	1.93768		ICAM1	NAMPT	E2AK2	GLCM	IF2A	ROA1	SHLB1	ASNS	MK03	STK24
il1b.vs.ctrl.for.APOE4	GO_CELLULAR_RESPONSE_TO_EXTRACELLULAR_STIMULUS	0.318124	1.35473		ICAM1	NAMPT	E2AK2	IF16	HNRPL	GLCM	SYMC
il1b.vs.ctrl.for.APOE2	GO_CELLULAR_RESPONSE_TO_EXTERNAL_STIMULUS	0.999876	0.509674		ICAM1	TSC1	NAMPT	HMOX1
il1b.vs.ctrl.for.APOE3	GO_CELLULAR_RESPONSE_TO_EXTERNAL_STIMULUS	0.167994	1.77827		ICAM1	NAMPT	E2AK2	GLCM	IF2A	ITA2	ROA1	SHLB1	ASNS	MK03	STK24
il1b.vs.ctrl.for.APOE4	GO_CELLULAR_RESPONSE_TO_EXTERNAL_STIMULUS	0.362547	1.28385		ICAM1	NAMPT	E2AK2	IF16	HNRPL	GLCM	SYMC	NFKB1	CNN2
il1b.vs.ctrl.for.APOE2	GO_REGULATION_OF_EXOCYTOSIS	0.974287	-0.956602		PDC6I	SEPT2	CLAP2	SNAA	ANXA1	CDK5	RAP1B	STXB1	HGS	RAB7A
il1b.vs.ctrl.for.APOE3	GO_REGULATION_OF_EXOCYTOSIS	0.960211	-0.73203		ANXA1	VPS18	GIPC1	PDC6I	SEPT2	FIBB	RAB21
il1b.vs.ctrl.for.APOE4	GO_REGULATION_OF_EXOCYTOSIS	0.187602	-1.75365		HMOX1	CALM3	VPS18	MICA1	LAMP1	PDC6I	RB3GP	VAMP7	RAB10	APBA2
il1b.vs.ctrl.for.APOE2	GO_CELL_JUNCTION_ORGANIZATION	0.843	-1.07209		CAZA1	PDC6I	FERM2	FSCN1	WDR1	CLAP2	VPS35	DUS3	TBB5	PRIO	1433Z	PAK2	VINC	TLN1	TSP1	RHOC	CDK5	RAP1B	PROF1	TERA	ILK	CAD11	DCTN1	COR1C	COF1	KPCA	APOD	FINC	RADI	LIMS1	AINX	HSP7C	MESD	DNM1L	ITA3	RUNX1	DYST	MYO1C	ARF6	LIS1
il1b.vs.ctrl.for.APOE3	GO_CELL_JUNCTION_ORGANIZATION	0.875626	-0.86747		BAIP2	TLN1	SLK	PAK2	PDC6I	CD151	DLG1	NDRG1	FLNC	VASP	PPM1F	RADI	TSP1	PDLI5	VINC	ZO1	SRC8	MYH10	ILK	M4K4	DYST	FSCN1	LIPB1	ROCK1	ACTN4	CTNB1	MARE2	ARP2	L1CAM	VPS35	UBE3A	DHX36	ITA6	NRCAM	1433Z	PIN1	ICAL	CTND1	DBNL	RHOA
il1b.vs.ctrl.for.APOE4	GO_CELL_JUNCTION_ORGANIZATION	0.195255	-1.38347		L1CAM	RUNX1	ICAL	PTPRK	DSG1	MACF1	CD151	IQGA1	MYH10	PDC6I	DSG2	CTND1	UTRO	TSP1	RHOA	VMP1	UBE3A	PPM1F	AFAD	LAMC1	CADH2	DESP	VINC	SPTN2	ITA2	ITA5	ACTN4	DREB	CXA1	TSC1	FLNA	NDRG1	ROCK1	PLAK	ARF4	40787	EPHA2	TLN1	PRIO	MAP1B	PTN23	DNJA3	ACTN1	VASP	ZO1
il1b.vs.ctrl.for.APOE2	GO_CELL_AGING	0.581269	2.13773		MCA3	ICAM1	NAMPT
il1b.vs.ctrl.for.APOE3	GO_CELL_AGING	0.266987	1.75905		ICAM1	NAMPT	PAI1	PML
il1b.vs.ctrl.for.APOE4	GO_CELL_AGING	0.110727	1.96329		ICAM1	NAMPT	PAI1	MIF	RL1D1	HMGA2	YBOX1
[truncated: 65 more columns]

## Sheet: Figure 6
Leading edge proteins in GSEA (Figure 6)
comparison	pathway	padj	NES		Leading Edge Proteins
il1b.vs.ctrl.for.APOE2	GO_REGULATION_OF_LIPID_METABOLIC_PROCESS	0.581269	-1.37354		DKK3	PDPR	FAS	ANXA1	RAN	RACK1	CAN2	IDHC	IDI1	ACADM	FPPS	DHCR7	APOD	PCAT1	MVD1	IMB1	ACACA	FDFT	CARM1	ABCA1	TRXR1	AKT1	LACTB	MBOA5
il1b.vs.ctrl.for.APOE3	GO_REGULATION_OF_LIPID_METABOLIC_PROCESS	0.282173	-1.79196		DKK3	LDLR	PI3R4	PGFRB	ANXA1	ACACA	DP13B	KPCD	AAPK1
il1b.vs.ctrl.for.APOE4	GO_REGULATION_OF_LIPID_METABOLIC_PROCESS	0.464341	1.18912		PDPR	LDLR	H2AY	ACSL1	FDFT	MBOA5	ACADM	NFKB1	EDF1	DDX20	RACK1	RAN	STML2	ACOX1	ERLN1	DHCR7	ACACA	TBL1R	ACSL3	ABCA1	NCPR	CP51A	SF01	MVD1
il1b.vs.ctrl.for.APOE2	GO_MEMBRANE_LIPID_METABOLIC_PROCESS	0.732994	-1.22126		SUMF2	NAGAB	RACK1	2AAA	BGAL	HACD3	ARSA	TECR	VAPA	PPGB	SAP3	BAX	ESYT1	HEXB	SGPL1	FUCO	HEXA
il1b.vs.ctrl.for.APOE3	GO_MEMBRANE_LIPID_METABOLIC_PROCESS	0.309187	1.61174		SAP3	ASM	GLCM	PPT1	DPM1	BGAL	CP1B1	NAGAB	HACD3	CERS2	PPGB	ASAH1	SCPDL	ARSA	RACK1	ESYT2
il1b.vs.ctrl.for.APOE4	GO_MEMBRANE_LIPID_METABOLIC_PROCESS	0.685812	1.0007		SCPDL	PPGB	GLCM	BGAL	ARSA	HACD3	VAPB	RACK1	SUMF2	TECR	KDSR	HEXB	DPM1	AGK	PPT1	VAPA	ASM	NAGAB
il1b.vs.ctrl.for.APOE2	GO_LIPID_OXIDATION	0.581269	-1.48188		ADHX	THIC	GCDH	ECH1	ETFA	ACADM	DHB4	ECHB	DECR	APOD	NLTP	ECHA
il1b.vs.ctrl.for.APOE3	GO_LIPID_OXIDATION	0.598987	1.14922		ECHA	ACOX1	APOD	ECHM	NCPR	ECHB	DHB4	ETFB	ECH1	THIC	ECI2	ECI1	THIK	MTOR	HCDH	IVD	ILVBL
il1b.vs.ctrl.for.APOE4	GO_LIPID_OXIDATION	0.212348	1.59736		ETFA	ECI1	NLTP	ACADM	ILVBL	ECHB	CACP	ADHX	ACOX1	ECHD1	ECH1	THIM	GCDH	NCPR	IVD
il1b.vs.ctrl.for.APOE2	GO_LIPID_BIOSYNTHETIC_PROCESS	0.599143	-1.25947		DKK3	THIC	G6PD	BACH	MIF	FAS	VAC14	ANXA1	RAN	RACK1	TEBP	ACLY	CSK2B	CAN2	IDHC	HACD3	IDI1	DHB4	FPPS	DHCR7	TECR	RET1	PI42C	PCAT1	VAPA	MVD1	ACSL4	AAKG1	AAKB1	NLTP	IMB1	DHC24	ACACA	FDFT	PRP19	MBOA7	IMPA1	PI42B	INO1	ADAS
il1b.vs.ctrl.for.APOE3	GO_LIPID_BIOSYNTHETIC_PROCESS	0.314541	-1.53209		DKK3	LDLR	PI3R4	ANXA1	CPNE1	RAB4A	SAC2	QKI	THIM	OSBP1	ACACA
il1b.vs.ctrl.for.APOE4	GO_LIPID_BIOSYNTHETIC_PROCESS	0.522205	1.11578		TEBP	MIF	SCPDL	LDLR	ACSL1	NLTP	PRP19	ALDR	FDFT	GLCM	MBOA5	NFKB1	GPX4	HACD3	ACSL4	VAPB	DDX20	RACK1	LKHA4	DHC24	RAN	TECR	KDSR	ERLN1	DHCR7	ACACA	HEXB	ACSL3	THIM	AAKB1	DPM1	NCPR	CP51A	AGK	SF01	BACH	EBP	MVD1	AAKG1	NSDHL	VAPA	ASM	QKI	P4K2A
il1b.vs.ctrl.for.APOE2	GO_FATTY_ACID_METABOLIC_PROCESS	0.581269	-1.48405		PDPR	ADHX	THIC	BACH	MIF	FAS	GCDH	LYPA1	ANXA1	TEBP	ECH1	ACLY	ETFA	HACD3	ACADM	DHB4	ECHB	DECR	TECR	ACSL4	AAKG1	AAKB1	NLTP	ACACA	ECHA	AACS	ACSF2
il1b.vs.ctrl.for.APOE3	GO_FATTY_ACID_METABOLIC_PROCESS	0.67396	1.0542		ECHA	ACSL4	ACOX1	GPX1	CP1B1	ECHM	MK03	DLDH	NCPR	HACD3	ERLN1	ACSL1	ECHB	DHB4	ACSL3	ETFB	PDP1	ECH1	MYO5A	THIC	ECI2	GPX4	ECI1	FADS2	THIK	MTOR	PDPR	ERLN2	HCDH	IVD
il1b.vs.ctrl.for.APOE4	GO_FATTY_ACID_METABOLIC_PROCESS	0.184068	1.54746		ETFA	TEBP	GPX1	MIF	PDPR	ECI1	ACSL1	NLTP	ACADM	ILVBL	ECHB	GPX4	HACD3	ACSL4	CACP	ADHX	LYPA2	LKHA4	TECR	ACOX1	ERLN1	ECHD1	LYPA1	ECH1	ACACA	ACSF2	ACSL3	THIM	GCDH	AAKB1	NCPR	IVD	BACH
il1b.vs.ctrl.for.APOE2	GO_FATTY_ACID_DERIVATIVE_METABOLIC_PROCESS	0.581269	-1.40437		BACH	MIF	FAS	GCDH	ANXA1	TEBP	ACLY	DHB4	TECR	ACSL4	ACACA	AACS	HMGCL
il1b.vs.ctrl.for.APOE3	GO_FATTY_ACID_DERIVATIVE_METABOLIC_PROCESS	0.589061	1.16622		ACSL4	ACOX1	PPT1	GPX1	CP1B1	MK03	ACSL1	DHB4	ACSL3
il1b.vs.ctrl.for.APOE4	GO_FATTY_ACID_DERIVATIVE_METABOLIC_PROCESS	0.158715	1.72201		TEBP	GPX1	MIF	ACSL1	GPX4	ACSL4	LYPA2	LKHA4	TECR	ACOX1	ACACA	ACSL3	GCDH
il1b.vs.ctrl.for.APOE2	GO_FATTY_ACID_CATABOLIC_PROCESS	0.653139	-1.32124		THIC	GCDH	ECH1	ETFA	ACADM	DHB4	ECHB	DECR	NLTP	ECHA
il1b.vs.ctrl.for.APOE3	GO_FATTY_ACID_CATABOLIC_PROCESS	0.583025	1.18342		ECHA	ACOX1	ECHM	ECHB	DHB4	ETFB	ECH1	THIC	ECI2	ECI1	THIK	MTOR	HCDH	IVD	ILVBL
il1b.vs.ctrl.for.APOE4	GO_FATTY_ACID_CATABOLIC_PROCESS	0.295592	1.4153		ETFA	ECI1	NLTP	ACADM	ILVBL	ECHB	CACP	LYPA2	ACOX1	ECHD1	ECH1	THIM	GCDH
il1b.vs.ctrl.for.APOE2	GO_FATTY_ACID_BIOSYNTHETIC_PROCESS	0.581269	-1.39766		BACH	MIF	FAS	ANXA1	TEBP	ACLY	HACD3	TECR	AAKG1	AAKB1	ACACA
il1b.vs.ctrl.for.APOE3	GO_FATTY_ACID_BIOSYNTHETIC_PROCESS	0.783596	-0.945818		ANXA1	QKI	ACACA	AAPK1	DEGS1
il1b.vs.ctrl.for.APOE4	GO_FATTY_ACID_BIOSYNTHETIC_PROCESS	0.576244	1.09789		TEBP	MIF	GPX4	HACD3	LKHA4	TECR	ERLN1	ACACA	ACSL3	AAKB1	BACH	AAKG1	QKI
il1b.vs.ctrl.for.APOE2	GO_STEROID_METABOLIC_PROCESS	0.581269	-1.42585		DKK3	THIC	G6PD	FAS	RAN	ACLY	VIGLN	IDI1	DHB4	FPPS	DHCR7	MVD1	NLTP	IMB1	DHC24	ACACA	FDFT
il1b.vs.ctrl.for.APOE3	GO_STEROID_METABOLIC_PROCESS	0.361669	-1.58768		DKK3	LDLR	THIM	OSBP1	ACACA
il1b.vs.ctrl.for.APOE4	GO_STEROID_METABOLIC_PROCESS	0.693071	0.993533		LDLR	NLTP	ALDR	APOL2	FDFT	GLCM	MBOA5	NFKB1	DDX20	COMT	DHC24	RAN	ERLN1	DHCR7	ACACA	THIM	ABCA1	NCPR	CP51A	SF01	EBP	MVD1	NSDHL	ASM
il1b.vs.ctrl.for.APOE2	GO_STEROID_BIOSYNTHETIC_PROCESS	0.581269	-1.66885		DKK3	THIC	G6PD	FAS	RAN	ACLY	IDI1	DHB4	FPPS	DHCR7	MVD1	NLTP	IMB1	DHC24	ACACA	FDFT
il1b.vs.ctrl.for.APOE3	GO_STEROID_BIOSYNTHETIC_PROCESS	0.314541	-1.76164		DKK3	THIM	OSBP1	ACACA
il1b.vs.ctrl.for.APOE4	GO_STEROID_BIOSYNTHETIC_PROCESS	0.540483	1.12216		NLTP	ALDR	FDFT	MBOA5	NFKB1	DDX20	DHC24	RAN	ERLN1	DHCR7	ACACA	THIM	NCPR	CP51A	SF01	EBP	MVD1	NSDHL
il1b.vs.ctrl.for.APOE2	GO_REGULATION_OF_STEROID_METABOLIC_PROCESS	0.581269	-1.60685		DKK3	FAS	RAN	IDI1	FPPS	DHCR7	MVD1	IMB1	ACACA	FDFT
il1b.vs.ctrl.for.APOE3	GO_REGULATION_OF_STEROID_METABOLIC_PROCESS	0.266987	-2.03757		DKK3	LDLR
il1b.vs.ctrl.for.APOE4	GO_REGULATION_OF_STEROID_METABOLIC_PROCESS	0.539808	1.13719		LDLR	FDFT	MBOA5	NFKB1	DDX20	RAN	ERLN1	DHCR7	ACACA	NCPR	CP51A	SF01	MVD1
il1b.vs.ctrl.for.APOE2	GO_REGULATION_OF_STEROID_BIOSYNTHETIC_PROCESS	0.581269	-1.62206		DKK3	FAS	RAN	IDI1	FPPS	DHCR7	MVD1	IMB1	ACACA	FDFT
il1b.vs.ctrl.for.APOE3	GO_REGULATION_OF_STEROID_BIOSYNTHETIC_PROCESS	0.282173	-1.93983		DKK3
il1b.vs.ctrl.for.APOE4	GO_REGULATION_OF_STEROID_BIOSYNTHETIC_PROCESS	0.59137	1.07751		FDFT	MBOA5	NFKB1	DDX20	RAN	ERLN1	DHCR7	ACACA	NCPR	CP51A	SF01	MVD1

## Sheet: Protein-EntrezID
Proteins	EntrezID
AAMP	14
SYAC	16
ABCA1	19
ABCF1	23
ABR	29
THIK	30
ACACA	31
ACADM	34
ACADV	37
THIL	38
THIC	39
ACLY	47
ACOC	48
ACON	50
ACOX1	51
PPAC	52
PPAL	53
ACTB	60
ACTC	70
ACTG	71
ACTN4	81
ACL6A	86
ACTN1	87
ACTN2	88
DSRAD	103
ADDA	118
ADDG	120
ADHX	128
ADK	132
PARP1	142
PARP4	143
PUR8	158
PURA2	159
AP2A1	160
AP2A2	161
AP1B1	162
AP2B1	163
AP1G1	164
ASPG	175
GDE	178
SAHH	191
CRBG1	202
KAD1	203
KAD2	204
KAD4	205
AKT1	207
AKT2	208
HEM2	210
CD166	214
ALDH2	217
AL1B1	219
AL9A1	223
AL3A2	224
ALDOA	226
ALDOC	230
ALDR	231
PPBT	249
AMPD2	271
BIN1	274
ANK2	287
AMPN	290
ADT1	291
ADT2	292
ADT3	293
ANXA1	301
ANXA2	302
ANXA3	306
ANXA4	307
ANXA6	309
ANXA7	310
ANX11	311
APBA2	321
ACPH	327
APEX1	328
APOD	347
A4	351
APT	353
SHRM2	357
COPD	372
ARF1	375
ARF4	378
ARF5	381
ARF6	382
ARGI1	383
RHOA	387
RHOC	389
RHOG	391
RHG01	392
GDIR1	396
GDIR2	397
ARL1	400
ARL2	402
ARL3	403
ARSA	410
ARSB	411
ARVC	421
ASAH1	427
ASNA	439
ASNS	440
ASPH	444
PUR9	471
AT1A1	476
AT1A2	477
AT1B3	483
AT2A2	488
AT2A3	489
AT2B1	490
AT2B4	493
ATPA	498
AL7A1	501
ATPB	506
ATPG	509
ATPD	513
AT5F1	515
ATP5J	522
VATA	523
VATB1	525
VATB2	526
VATC1	528
VATE1	529
VPP1	535
ATPO	539
ATRX	546
KIF1A	547
ZA2G	563
BAX	581
BCAT1	586
BCAT2	587
BCR	613
PGS1	633
BLM	641
BLMH	642
BIEA	644
BLVRB	645
SEC20	662
DYST	667
BASI	682
BTF3	689
BYST	705
TSPO	706
C1QBP	708
RM49	740
PYR1	790
CALD1	800
CALM3	801
CALM3	805
CALM3	808
CALR	811
CALU	813
KCC2D	817
KCC2G	818
CALX	821
CAPG	822
CAN1	823
CAN2	824
CPNS1	826
CAZA1	829
CAZA2	830
ICAL	831
CAPZB	832
SYCC	833
CAV1	857
CAV2	858
RUNX1	861
SERPH	871
CBS	875
CCNT1	904
TCPZ	908
CD9	928
SCRB2	950
CD44	960
CD47	961
CD63	967
CD151	977
CDC5L	988
CDC42	998
CADH2	1000
CAD11	1009
CDK4	1019
CDK5	1020
CDK6	1021
CDK9	1025
CDN2A	1029
CDO1	1036
CDSN	1041
CENPF	1063
CETN2	1069
CETN3	1070
COF1	1072
COF2	1073
RCC1	1104
CHD1	1105
CHD3	1107
CHD4	1108
KCRB	1152
CIRBP	1153
TBCB	1155
AP2M1	1173
AP1S1	1174
AP2S1	1175
AP3S1	1176
CLIC1	1192
TPP1	1200
ICLN	1207
CLPT1	1209
CLCA	1211
CLCB	1212
CLH1	1213
CNN1	1264
CNN2	1265
CNN3	1266
CN37	1267
CO1A1	1277
CO1A2	1278
CO3A1	1281
CO4A2	1284
CO5A1	1289
CO5A2	1290
CO6A1	1291
CO6A2	1292
CO8A1	1295
COBA1	1301
COCA1	1303
COMT	1312
COPA	1314
COPB	1315
COX41	1327
COX5B	1329
CX7A2	1347
CBPD	1362
HEM6	1371
CPT2	1376
RABP1	1381
RABP2	1382
CACP	1384
CREB1	1385
CRIP2	1397
CRK	1398
CRKL	1399
DPYL1	1400
QOR	1429
CISY	1431
XPO2	1434
CSK	1445
CSK21	1457
CSK22	1459
CSK2B	1460
CSPG4	1464
CSRP1	1465
CSRP2	1466
CYTA	1475
CYTB	1476
CSTF1	1477
CSTF2	1478
CSTF3	1479
DIAC	1486
CTBP1	1487
CTBP2	1488
CTNA1	1495
CTNA2	1496
CTNB1	1499
CTND1	1500
PYRG1	1503
CATB	1508
CATZ	1522
CY1	1537
CP1B1	1545
CP51A	1595
DAB2	1601
DAD1	1603
DGKA	1606
DAPK3	1613
SYDC	1615
ACBP	1622
DREB	1627
ODB2	1629
ECI1	1632
DCTD	1635
DCTN1	1639
DDB1	1642
OST48	1650
DDX1	1653
DDX3X	1654
DDX5	1655
DDX6	1656
DHX9	1660
DDX10	1662
DHX15	1665
DECR	1666
DESM	1674
DFFA	1676
GSDME	1687
DHCR7	1717
DHC24	1718
NB5R3	1727
DIAP1	1729
DIAP2	1730
DKC1	1736
ODP2	1737
DLDH	1738
DLG1	1739
DLG3	1741
ODO2	1743
DYN1	1759
DNS2A	1777
DYHC1	1778
DC1I2	1781
DC1L2	1783
DYN2	1785
DNMT1	1786
DPYL2	1808
DPYL3	1809
DRG2	1819
DSC1	1823
DSC2	1824
DSG1	1828
DSG2	1829
T22D3	1831
DESP	1832
KTHY	1841
DUS3	1845
DUT	1854
DVL2	1856
TOR1A	1861
ECE1	1889
TYPH	1890
ECH1	1891
ECHM	1892
ECM1	1893
ECT2	1894
EF1A1	1915
EF1B	1933
EF1D	1936
EF1G	1937
EF2	1938
EFNB2	1948
IF1AX	1964
IF2A	1965
EI2BA	1967
IF2G	1968
EPHA2	1969
IF4A1	1973
IF4A2	1974
IF4B	1975
IF4E	1977
4EBP2	1979
IF4G1	1981
IF4G2	1982
IF5	1983
IF5A1	1984
ILEU	1992
ELAV2	1993
ELAV1	1994
ELAV4	1996
EMD	2010
SRC8	2017
ENOA	2023
ENOG	2026
ENOB	2027
ENSA	2029
S29A1	2030
E41L2	2037
STOM	2040
EPHB2	2048
HYEP	2052
SYEP	2058
EPS15	2060
ERCC5	2073
ERH	2079
FBRL	2091
ESTD	2098
ERF1	2107
ETFA	2108
ETFB	2109
EVPL	2125
EWS	2130
EXTL2	2135
FABP5	2171
ACSL1	2180
ACSL3	2181
ACSL4	2182
FAAA	2184
BPTF	2186
SEPR	2191
SYFA	2193
FAS	2194
FBN1	2200
FDFT	2222
FPPS	2224
ADRO	2232
HEMH	2235
FEN1	2237
FIBB	2244
FUMH	2271
FHL1	2273
FKB1A	2280
FKBP2	2286
FKBP3	2287
FKBP4	2288
FKBP5	2289
FLII	2314
FLNA	2316
FLNB	2317
FLNC	2318
FLOT2	2319
FMR1	2332
FINC	2335
FNTA	2339
FRDA	2395
MTOR	2475
FRIH	2495
FRIL	2512
FUCO	2517
FUCO2	2519
FUS	2521
KDSR	2531
G6PD	2539
XRCC6	2547
LYAG	2548
GAK	2580
GALK1	2584
GALNS	2588
GALT1	2589
GALT2	2590
G3P	2597
GARS	2617
PUR2	2618
GLCM	2629
NIPS2	2631
GLGB	2632
GBP1	2633
GCDH	2639
BL1S1	2647
GCSH	2653
GDIA	2664
GDIB	2665
GFPT1	2673
B4GT1	2683
CXA1	2697
BGAL	2720
GSH0	2730
GLE1	2733
GSLG1	2734
GLI2	2736
LGUL	2739
GLSK	2744
DHE3	2746
GLNA	2752
SAP3	2760
GMFB	2764
GNA11	2767
GNAI1	2770
GNAI2	2771
GNAI3	2773
GNAO	2775
GNAQ	2776
GNAS1	2778
GBB1	2782
GBB2	2783
GBG5	2787
GNL1	2794
GNS	2799
GOGA2	2801
GOGA3	2802
GOGA4	2803
GOGB1	2804
AATC	2805
AATM	2806
1433S	2810
GPDM	2820
G6PI	2821
CSN1	2873
GPX1	2876
GPX4	2879
GRB2	2885
RHG35	2909
PDIA3	2923
GRSF1	2926
GSK3B	2932
ERF3A	2935
GSHR	2936
GSHB	2937
GSTM2	2946
GSTM3	2947
MSH6	2956
T2EB	2961
T2FB	2963
GTF2I	2969
TF3C1	2975
KGUA	2987
GLYG	2992
GYS1	2997
H10	3005
H12	3006
H13	3007
H14	3008
H15	3009
H2B1D	3017
H2B1C	3017
HCD2	3028
GLO2	3029
ECHA	3030
ECHB	3032
HCDH	3033
HCFC1	3054
HDAC1	3065
HDAC2	3066
HDGF	3068
VIGLN	3069
HELLS	3070
HEXA	3073
HEXB	3074
HIP1	3092
UBE2K	3093
HINT1	3094
ZEP1	3096
HXK1	3098
HXK2	3099
HXK3	3101
1A69	3105
1B47	3106
1B52	3106
1B40	3106
1C12	3107
1C17	3107
HLAG	3135
HEM3	3145
HMGB1	3146
HMGB2	3148
HMGN1	3150
HMGN2	3151
HMGCL	3155
HMCS1	3157
HMGA1	3159
HMOX1	3162
HMOX2	3163
ROA1	3178
ROA2	3181
ROAA	3182
HNRPC	3183
HNRPD	3184
HNRPF	3185
HNRH1	3187
HNRH2	3188
HNRH3	3189
HNRPK	3190
HNRPL	3191
HNRPU	3192
HPCA	3208
HPRT	3251
ANM1	3276
HSBP1	3281
DHB4	3295
DNJA1	3301
HS71B	3303
HS71B	3304
HSP74	3308
BIP	3309
HSP76	3310
HSP7C	3312
GRP75	3313
HSPB1	3315
HS90A	3320
HS90B	3326
CH60	3329
CH10	3336
DNJB1	3337
PGBM	3339
SYIC	3376
ICAM1	3383
IDE	3416
IDHC	3417
IDHP	3418
IDH3A	3419
IDH3B	3420
IDH3G	3421
IDI1	3422
IF16	3428
IGBP1	3476
MPRI	3482
IBP7	3490
RED	3550
ILF2	3608
ILF3	3609
ILK	3611
IMPA1	3612
IMDH1	3614
IMDH2	3615
EIF3E	3646
ITA6	3655
IRF3	3661
ITA2	3673
ITA3	3675
ITA5	3678
ITAV	3685
ITB1	3688
IF6	3692
STT3A	3703
IVD	3712
JAK1	3716
PLAK	3728
CD82	3732
SYK	3735
KIF2A	3796
KIF5A	3798
KINH	3799
KIF5C	3800
KLC1	3831
KIF11	3832
IMA5	3836
IMB1	3837
IMA1	3838
IMA4	3839
IMA3	3840
TNPO1	3842
IPO5	3843
K2C1	3848
KTN1	3895
L1CAM	3897
LAMA2	3908
LAMB1	3912
LAMC1	3915
LAMP1	3916
LAMP2	3920
RSSA	3921
STMN1	3925
LASP1	3927
PLSL	3936
LDHA	3939
LDHB	3945
LDLR	3949
LETM1	3954
LEG1	3956
LEG3	3958
LG3BP	3959
LEG7	3963
DNLI3	3980
LIMS1	3987
L2GL1	3996
LMAN1	3998
LMNA	4000
LMNB1	4001
LMO7	4008
LCAP	4012
LYOX	4015
LPP	4026
LRP1	4035
AMRP	4043
ERG7	4047
LKHA4	4048
MPRD	4074
CAPR1	4076
MARCS	4082
MA2A1	4124
MA2B1	4125
MANBA	4126
MAP1A	4130
MAP1B	4131
MTAP2	4133
MAP4	4134
SYMC	4141
METK2	4144
MUC18	4162
MCM3	4172
MCM5	4174
MCM6	4175
MCM7	4176
MDHC	4190
MDHM	4191
MAOM	4200
MECP2	4204
M3K4	4216
RAB8A	4218
MEST	4232
MFAP1	4236
MFGM	4240
MGAT1	4245
MGST3	4259
CD99	4267
MIF	4282
MIPEP	4285
KI67	4288
MLH1	4292
AFAD	4301
NEP	4311
MMP14	4323
MMSA	4329
MOV10	4343
MPI	4351
THTM	4357
MRE11	4361
MYO1B	4430
MSH2	4436
MSI1H	4440
MOES	4478
MTAP	4507
COX2	4513
C1TC	4522
NU4M	4538
MTX1	4580
MUTA	4594
MVD1	4597
MYD88	4615
MYH9	4627
MYH10	4628
MYH10	4628
MYH11	4629
MYL6	4637
MYLK	4638
MYO1C	4641
MYO1D	4642
MYO1E	4643
MYO5A	4644
MYO6	4646
MYO9B	4650
MYPT1	4659
NAGAB	4668
ANAG	4669
HNRPM	4670
NP1L1	4673
NP1L4	4676
SYNC	4677
NASP	4678
NCAM1	4684
NCBP1	4686
NUCL	4691
NDUA2	4695
NDUA4	4697
NDUA5	4698
NDUA7	4701
NDUA8	4702
NEBU	4703
NDUA9	4704
NDUAA	4705
ACPM	4706
NDUB4	4710
NDUB5	4711
NDUB7	4713
NDUB8	4714
NDUB9	4715
NDUBA	4716
NDUS1	4719
NDUS2	4720
NDUS3	4722
NDUV1	4723
NDUS4	4724
NDUS6	4726
NDUV2	4729
DRG1	4733
RL10A	4736
NFM	4741
NFL	4747
MERL	4771
NFKB1	4790
NH2L1	4809
NDKA	4830
NDKB	4831
NDK3	4832
NDKM	4833
NMT1	4836
NNMT	4837
NOP2	4839
NONO	4841
NOTC2	4853
PNPH	4860
NPC1	4864
NPM	4869
RASN	4893
NRCAM	4897
NRDC	4898
YBOX1	4904
NSF	4905
5NTD	4907
ROR2	4920
NUCB1	4924
NUCB2	4925
NUMA1	4926
NUP88	4927
NUP98	4928
OAT	4942
ODO1	4967
OPA1	4976
OSBP1	5007
OXA1L	5018
SCOT1	5019
P4HA1	5033
PDIA1	5034
PA2G4	5036
PEBP1	5037
PABP3	5042
LIS1	5048
PA1B2	5049
PA1B3	5050
PAI1	5054
PAK1	5058
PAK2	5062
PAWR	5074
PYC	5091
PCBP1	5093
PCBP2	5094
PCCA	5095
PCKGM	5106
PCM1	5108
PIMT	5110
PCNA	5111
CHM1A	5119
PCY1A	5130
PDE6D	5147
PGFRB	5159
ODPA	5160
ODPB	5162
PEPD	5184
GATB	5188
PEX14	5195
PUR4	5198
PFD1	5201
PFD2	5202
PFD4	5203
PFD5	5204
PFKAL	5211
PFKAM	5213
PFKAP	5214
PROF1	5216
PROF2	5217
PGAM1	5223
6PGD	5226
PGK1	5230
PGM1	5236
AGM1	5238
PHB	5245
MPCP	5250
SPB6	5269
PIGR	5284
PIN1	5300
PIN4	5303
PIPNA	5306
PKHD1	5314
KPYM	5315
PLCD1	5333
PLCG1	5335
PLEC	5339
PLOD1	5351
PLOD2	5352
PLRG1	5356
PLST	5358
PLXA1	5361
PML	5371
PMM1	5372
PMM2	5373
EXOS9	5393
EXOSX	5394
PININ	5411
DPOLA	5422
RPB1	5430
RPB2	5431
RPB3	5432
RPAB1	5434
RPAB3	5437
PON2	5445
NCPR	5447
IPYR	5464
PUR1	5471
PPGB	5476
PPIB	5479
PPIC	5480
PPID	5481
PEPL	5493
PPM1B	5495
PPM1G	5496
PP1A	5499
PP1B	5500
PP1G	5501
IPP2	5504
PP1R7	5510
PP1R8	5511
PP2AA	5515
PP2AB	5516
2AAA	5518
2AAB	5519
2ABA	5520
PTPA	5524
2A5G	5527
2A5D	5528
2A5E	5529
PP2BA	5530
CANB1	5534
PPP5	5536
PPT1	5538
PCP	5547
PPCE	5550
AAPK1	5562
AAKB1	5564
KAPCB	5567
AAKG1	5571
KAP0	5573
KAP2	5576
KAP3	5577
KPCA	5578
KPCD	5580
KPCI	5584
GLU2B	5589
PRKDC	5591
MK01	5594
MK03	5595
MP2K1	5604
MP2K2	5605
MP2K6	5608
E2AK2	5610
DNJC3	5611
PRIO	5621
PRPS1	5631
PRPS2	5634
KPRA	5635
KPRB	5636
HTRA1	5654
SAP	5660
PSN1	5663
PSA1	5682
PSA2	5683
PSA3	5684
PSA4	5685
PSA5	5686
PSA6	5687
PSA7	5688
PSB1	5689
PSB2	5690
PSB3	5691
PSB4	5692
PSB5	5693
PSB6	5694
PSB7	5695
PSB8	5696
PSB10	5699
PRS4	5700
PRS7	5701
PRS6A	5702
PRS6B	5704
PRS8	5705
PRS10	5706
PSMD1	5707
PSMD2	5708
PSMD3	5709
PSMD4	5710
PSMD5	5711
PSMD7	5713
PSMD8	5714
PSMD9	5715
PSD10	5716
PSD11	5717
PSD12	5718
PSD13	5719
PSME1	5720
PSME2	5721
SERB	5723
PTBP1	5725
FPRP	5738
FAK1	5747
PTK7	5754
TWF1	5756
PTMA	5757
PTMS	5763
PTN1	5770
PTN2	5771
PTN11	5781
PTN12	5782
PTPRB	5787
PTPRK	5796
PTX3	5806
NECT2	5819
PWP2	5822
PEX19	5824
ABCD3	5825
PAXI	5829
P5CR1	5831
P5CS	5832
PCY2	5833
PYGB	5834
PYGL	5836
SYQ	5859
DHPR	5860
RAB1A	5861
RAB2A	5862
RAB4A	5867
RAB5A	5868
RAB5B	5869
RAB6A	5870
RAB13	5872
PGTA	5875
RAB5C	5878
RAC1	5879
RAC2	5880
RD23A	5886
RD23B	5887
RALA	5898
RALB	5899
RAN	5901
RANG	5902
RBP2	5903
RAGP1	5905
RAP1A	5906
RAP1B	5908
GDS1	5910
SYRC	5917
RASA1	5921
ARI4A	5926
RBBP4	5928
RBBP6	5930
RBBP7	5931
RBM3	5935
RBM4	5936
RET1	5947
RCN1	5954
RCN2	5955
RADI	5962
RECQ1	5965
TF65	5970
RENT1	5976
RFC1	5981
RFC5	5985
RHEB	6009
BRD2	6046
RINI	6050
AMPB	6051
ABCE1	6059
ROCK1	6093
XRP2	6102
RFA1	6117
RFA2	6118
RFA3	6119
RL3	6122
RL4	6124
RL5	6125
RL6	6128
RL7	6129
RL7A	6130
RL8	6132
RL9	6133
RL10	6134
RL11	6135
RL12	6136
RL13	6137
RL15	6138
RL17	6139
RL18	6141
RL18A	6142
RL19	6143
RL21	6144
RL22	6146
RL23A	6147
RL24	6152
RL26	6154
RL27	6155
RL30	6156
RL27A	6157
RL28	6158
RL29	6159
RL31	6160
RL32	6161
RL34	6164
RL35A	6165
RL37A	6168
RL38	6169
RL36A	6173
RLA0	6175
RLA2	6181
RM12	6182
RPN1	6184
RPN2	6185
RS2	6187
RS3	6188
RS3A	6189
RS4X	6191
RS4Y1	6192
RS5	6193
RS6	6194
KS6A3	6197
RS7	6201
RS8	6202
RS9	6203
RS10	6204
RS11	6205
RS12	6206
RS13	6207
RS14	6208
RS15	6209
RS15A	6210
RS16	6217
RS17	6218
RS18	6222
RS19	6223
RS20	6224
RS21	6227
RS23	6228
RS24	6229
RS25	6230
RS26	6231
RS27	6232
RS28	6234
RRAS	6237
RRBP1	6238
RIR1	6240
RIR2	6241
CLIP1	6249
RSU1	6251
RTN1	6252
SORT	6272
S10A4	6275
S10A6	6277
S10A7	6278
S10A8	6279
S10A9	6280
S10AA	6281
S10AB	6282
S10AD	6284
VPS52	6293
SAFB1	6294
SYSC	6301
ATX2	6311
SPB3	6317
SPB4	6318
ACOD	6319
NLTP	6342
SDC2	6383
SDCB1	6386
SDF2	6388
SDHA	6389
SDHB	6390
SEC13	6396
SE1L1	6400
MP2K4	6416
SET	6418
SFPQ	6421
SRSF1	6426
SRSF2	6427
SRSF3	6428
SRSF4	6429
SRSF5	6430
SRSF6	6431
SRSF7	6432
TRA2B	6434
SGTA	6449
SH3L1	6451
ITSN1	6453
SH3G1	6455
SHC1	6464
GLYC	6470
GLYM	6472
SIPA1	6494
SKIV2	6499
SKP1	6500
SATT	6509
AAAT	6510
GTR1	6513
GTR3	6515
4F2	6520
CTR1	6541
S12A4	6560
MOT1	6566
S20A1	6574
TXTP	6576
SMCA1	6594
SMCA4	6597
SNF5	6598
SMRC1	6599
SMRC2	6601
SMCE1	6605
ASM	6609
SPSY	6611
SUMO3	6612
SUMO2	6613
FSCN1	6624
RU17	6625
SNRPA	6626
RU2A	6627
RU2B	6629
RU1C	6631
SMD1	6632
SMD2	6633
SMD3	6634
RUXE	6635
RUXF	6636
RUXG	6637
RSMN	6638
SNX1	6642
SNX2	6643
SNTB2	6645
SOAT1	6646
SODM	6648
SON	6651
DHSO	6652
SOX2	6657
SOX3	6658
SP100	6672
UAP1	6675
SPRC	6678
SPRE	6697
SPTN1	6709
SPTB2	6711
SPTN2	6712
SORCN	6717
SPEE	6723
SRP09	6726
SRP14	6727
SRP19	6728
SRP54	6729
SRP68	6730
SRP72	6731
SRPK1	6732
SRPK2	6733
SRPRA	6734
RO60	6738
LA	6741
SSBP	6742
ITPI2	6744
SSRA	6745
SSRD	6748
SSRP1	6749
F10A1	6767
STAT1	6772
STAT2	6773
STAT3	6774
STAU1	6780
HSP13	6782
STIM1	6786
STK3	6788
STK4	6789
STK10	6793
STX3	6809
STX4	6810
STX5	6811
STXB1	6812
SPT5H	6829
SPT6H	6830
SURF4	6836
SURF6	6838
SVIL	6840
VAMP7	6845
SYPL1	6856
TAGL	6876
TALDO	6888
TAP1	6890
SYTC	6897
TBCA	6902
TBCC	6903
TBCD	6904
TBCE	6905
TCEA1	6917
ELOC	6921
ELOB	6923
ELOA1	6924
TCF20	6942
TCOF	6949
TCPA	6950
PRDX2	7001
TFAM	7019
TFCP2	7024
TFR1	7037
TGFI1	7041
TGFR2	7048
TGM2	7052
TGM3	7053
TSP1	7057
THOP1	7064
THY1	7070
TIA1	7072
TIAR	7073
ZO1	7082
TKT	7086
TLN1	7094
SEC62	7095
TMF1	7110
LAP2A	7112
LAP2B	7112
TYB4	7114
TOP1	7150
TOP2A	7153
TOP2B	7155
TP53B	7158
TPD54	7165
TPIS	7167
TPM1	7168
TPM3	7170
TPM4	7171
TPP2	7174
TPR	7175
TCTP	7178
ENPL	7184
TRAF6	7189
TCPG	7203
TRIP6	7205
TSN	7247
TSC1	7248
TSC2	7249
TS101	7251
TSNAX	7257
THTR	7263
FCL	7264
TTC1	7265
DNJC7	7266
TTK	7272
TITIN	7273
TBA4A	7277
TBB2A	7280
TBG1	7283
EFTU	7284
TRXR1	7296
U2AF1	7307
UBA1	7317
UB2G1	7326
UBE2H	7328
UB2L3	7332
UBE2N	7334
UB2V1	7335
UB2V2	7336
UBE3A	7337
UBF1	7343
UCHL1	7345
UCHL3	7347
UFD1	7353
UGDH	7358
UGPA	7360
UCK2	7371
UMPS	7372
QCR7	7381
QCR1	7384
QCR2	7385
UCRI	7386
DCUP	7389
UTRO	7402
SYVC	7407
VASP	7408
VAV2	7410
PFD3	7411
VINC	7414
TERA	7415
VDAC1	7416
VDAC2	7417
VDAC3	7419
EZRI	7430
VIME	7431
SYWC	7453
IF4H	7458
CLIP2	7461
WFS1	7466
XPP1	7511
XPO1	7514
XRCC5	7520
TYY1	7528
1433B	7529
1433E	7531
1433G	7532
1433F	7533
1433Z	7534
SF01	7536
TRI25	7706
ZN207	7756
ZYX	7791
LUZP1	7798
CSDE1	7812
RT29	7818
PXDN	7837
MOGS	7841
TBA1A	7846
MAPK3	7867
MANF	7873
UBP7	7874
RAB7A	7879
REEP5	7905
DEK	7913
PRC2A	7916
BAG6	7917
DX39B	7919
AIMP2	7965
NU214	8021
STAM1	8027
CCDC6	8030
ODPX	8050
CUL5	8065
UBP5	8078
FXR1	8087
HMGA2	8091
PABP2	8106
AN32A	8125
LAT1	8140
RBP56	8148
SF3A2	8175
SYMPK	8189
CLPP	8192
CAF1B	8208
GAL3A	8209
CLH2	8218
AK17A	8227
USP9X	8239
RBM10	8241
SMC1A	8243
NAA10	8260
LAGE3	8270
DYSF	8291
H4	8294
TRRAP	8295
PICAL	8301
H2A2A	8337
H2B1C	8339
H2B1L	8340
H2B1N	8341
H2B1C	8343
H2B1C	8344
H2B1H	8345
H2B1C	8346
H2B1C	8347
H2B1O	8348
H4	8359
H4	8360
H4	8361
H4	8362
H4	8363
H4	8364
H4	8365
H4	8366
H4	8367
H4	8368
H4	8370
MD1L1	8379
PI42B	8396
M2OM	8402
TAGL2	8407
EEA1	8411
STX7	8417
STK24	8428
CAVN2	8436
CUL4B	8450
CUL4A	8451
CUL3	8452
CUL2	8453
CUL1	8454
SMCA5	8467
OGT1	8473
MRCKA	8476
RAE1L	8480
GEMI2	8487
LIPB1	8496
RANB3	8498
LIPA1	8500
NIPS1	8508
ELP1	8518
YBOX3	8531
CSN3	8533
API5	8539
ADAS	8540
AP3B1	8546
DEGS1	8560
DENR	8562
THOC5	8563
SYYC	8565
PDXK	8566
RRP1	8568
FUBP2	8570
PDLI4	8572
ARK72	8574
PRKRA	8575
NOP14	8602
CMC1	8604
RUVB1	8607
USO1	8615
CDK13	8621
ASML	8623
LTOR3	8649
DDX3Y	8653
DYL1	8655
AL4A1	8659
EIF3A	8661
EIF3B	8662
EIF3C	8663
EIF3D	8664
EIF3F	8665
EIF3G	8666
EIF3H	8667
EIF3I	8668
EIF3J	8669
IF4G3	8672
PEA15	8682
SRSF9	8683
EDF1	8721
SNX3	8724
GBF1	8729
RIPK1	8737
CDS2	8760
PABP4	8761
SNP23	8773
SNAG	8774
SNAA	8775
MPDZ	8777
TR10B	8795
PX11B	8799
SUCB2	8801
SUCA	8802
SUCB1	8803
DPM1	8813
BAF	8815
IQGA1	8826
NRP2	8828
GUAA	8833
GGH	8836
HDAC3	8841
ARHG7	8874
SQSTM	8878
SGPL1	8879
FUBP1	8880
CDC16	8881
ZPR1	8882
ULA1	8883
DDX18	8886
EI2BD	8890
EI2BG	8891
EI2BB	8892
EI2BE	8893
IF2B	8894
CPNE3	8895
BUD31	8896
PRP4B	8899
CPNE1	8904
AP1M1	8907
TIM	8914
RSMN	8926
FUBP3	8939
AP3D1	8943
H1X	8971
P4HA2	8974
PLOD3	8985
BAZ1B	9031
UBA3	9039
UBC12	9040
JIP4	9043
RL14	9045
AIP	9049
PPIP2	9050
PAPS2	9060
PAPS1	9061
SNUT1	9092
DNJA3	9093
UBP14	9097
UBP10	9100
MTA1	9112
VA0D1	9114
AINX	9118
MOT4	9123
PDLI1	9124
CNOT9	9125
SMC3	9126
PRP4	9128
PRPF3	9129
FA50A	9130
AIFM1	9131
RABE1	9135
U3IP2	9136
PDCD5	9141
SNG1	9145
HGS	9146
NEMF	9147
ARHG2	9181
ZW10	9183
BUB3	9184
DDX21	9188
ZMYM4	9202
LRRF1	9208
LRRF2	9209
VAPB	9217
VAPA	9218
MTA2	9219
NOLC1	9221
MAGI1	9223
RB11B	9230
FAKD4	9238
NUMBL	9253
AIMP1	9255
PDLI7	9260
COPB2	9276
SRS11	9295
VATF	9296
CSN2	9318
TRIPC	9320
TRIPB	9321
CIP4	9322
HMGN3	9324
TF3C5	9328
VAMP3	9341
SNP29	9342
U5S1	9343
RL23	9349
NHRF2	9351
TXNL1	9352
UBE4A	9354
PPIG	9360
LONM	9361
NHRF1	9368
PLAP	9373
TM9S2	9375
COX5A	9377
GRHPR	9380
CIAO1	9391
ZRAB2	9406
SNR40	9410
FADS2	9415
DDX23	9416
MED23	9439
QKI	9444
GSTO1	9446
M4K4	9448
HOME3	9454
ARHG6	9459
IF4E2	9470
ROCK2	9475
STX8	9482
PSMF1	9491
MAGD1	9500
MPPB	9512
FXR2	9513
PSA	9520
MCA3	9521
SCAM1	9522
TECR	9524
VPS4B	9525
BAG5	9529
BAG3	9531
BAG2	9532
RPAC1	9533
QORX	9540
VATG1	9550
SPAG7	9552
SC22B	9554
H2AY	9555
VP26A	9559
G6PE	9563
BCAR1	9564
GTPB1	9567
MRCKB	9578
PPCEL	9581
RBM39	9584
PRDX6	9588
AKA12	9590
PDIA4	9601
NU155	9631
SC24C	9632
ISG15	9636
MICA2	9645
PPM1F	9647
GCC2	9648
TTC37	9652
SAFB2	9667
IF2P	9669
TTI1	9675
EPN4	9685
NUP93	9688
BZW1	9689
EMC2	9694
CROCC	9696
TRAM2	9697
PUM1	9698
AQR	9716
SART3	9733
UBP34	9736
SLK	9748
MLEC	9761
BCLF1	9774
IF4A3	9775
TM9S4	9777
MATR3	9782
SNX17	9784
PRP16	9785
DLGP5	9787
SPCS2	9789
BMS1	9790
CKAP5	9793
IST1	9798
RM19	9801
SCRN1	9805
NUP58	9818
T22D2	9819
RBCC1	9821
EPMIP	9852
CE350	9857
CE170	9859
PSMD6	9861
TOM70	9868
SC24D	9871
DDX46	9879
TBCD4	9882
UBP2L	9898
SV2A	9900
SRGP3	9901
MRC2	9902
G3BP2	9908
SC16A	9919
MFN2	9927
PUM3	9933
RBM8A	9939
OXSR1	9943
GFPT2	9945
WDR1	9948
GOGA5	9950
UBP15	9958
MVP	9961
TR150	9967
NU153	9972
CCS	9973
RBX1	9978
THOC1	9984
HNRDL	9987
PP4R1	9989
SCO2	9997
GNPI1	10007
SRA1	10011
PDC6I	10015
PDCD6	10016
MED16	10025
GPI8	10026
TOM1	10043
DNJB6	10049
SAE2	10054
SAE1	10055
SYFB	10056
DNM1L	10059
ABCF2	10061
SCAM3	10067
DPP3	10072
HUWE1	10075
PQBP1	10084
EDIL3	10085
ARPC5	10092
ARPC4	10093
ARPC3	10094
ARC1B	10095
ARP3	10096
ARP2	10097
EFTS	10102
PPIF	10105
ARPC2	10109
RAD50	10111
PREB	10113
ACTY	10120
ACTZ	10121
LPPRC	10128
PDIA6	10130
TRAP1	10131
OPTN	10133
BAP31	10134
NAMPT	10135
RBM12	10137
G3BP1	10146
SUGP2	10147
ABI2	10152
CEBPZ	10153
TIF1B	10155
AASS	10157
MBOA5	10162
CMC2	10165
THOC4	10189
TXND9	10190
PSME3	10197
MPP10	10199
NTF2	10204
EIF1	10209
FLOT1	10211
DX39A	10212
PSDE	10213
PLIN3	10226
LRC17	10234
HNRPR	10236
DCAF7	10238
SRRM1	10250
STAM2	10254
MRP4	10257
SF3B4	10262
FACE1	10269
AKAP8	10270
CHIP	10273
UBE4B	10277
SAP18	10284
SPF30	10285
SPF27	10286
SF3A1	10291
DNJA2	10294
PAK4	10298
LANC1	10314
AK1A1	10327
EMC8	10328
CNPY2	10330
TFG	10342
TRI22	10346
TBA1B	10376
TBB3	10381
TBB4A	10382
TBB4B	10383
NDRG1	10397
MYL9	10398
RACK1	10399
NDC80	10403
BASP1	10409
IFM3	10410
NSA2	10412
YAP1	10413
ANM5	10419
CD2B2	10421
CDIPT	10423
PGRC2	10424
SC24B	10427
CFDP1	10428
RBM14	10432
LYPA1	10434
NEP1	10436
FAM3C	10447
THIM	10449
TOM40	10452
ECI2	10455
HAX1	10456
BAIP2	10458
ZNT9	10463
TIM44	10469
PFD6	10471
TRI38	10475
ATP5H	10476
EIF3M	10480
NXF1	10482
SC23B	10483
SC23A	10484
CAP2	10486
CAP1	10487
VTI1B	10490
CRTAP	10491
HNRPQ	10492
VAT1	10493
CARM1	10498
MBB1A	10514
DDX17	10521
CHERP	10523
HYOU1	10525
IPO7	10527
NOP56	10528
PREP	10531
P3H3	10536
GLRX3	10539
DCTN2	10540
AN32B	10541
LTOR5	10542
TM9S1	10548
PRDX4	10549
PRAF3	10550
ARC1A	10552
SPTC1	10558
BIG2	10564
BIG1	10565
DPYL4	10570
RM28	10573
TCPH	10574
TCPD	10575
TCPB	10576
NPC2	10577
TRXR2	10587
NC2A	10589
SMC2	10592
PRP8	10594
AHSA1	10598
PAIP1	10605
PUR6	10606
TBL3	10607
SC65	10609
PDLI5	10611
ERLN1	10613
HEXI1	10614
TGON2	10618
NS1BP	10625
ML12A	10627
ATP5L	10632
EXOC5	10640
IF2B1	10642
IF2B3	10643
IF2B2	10644
MTX2	10651
YKT6	10652
KHDR3	10656
KHDR1	10657
CELF1	10658
RRAGA	10670
DCTN6	10671
GNA13	10672
EBP	10682
TCPQ	10694
CNPY3	10695
SNUT2	10713
OGA	10724
NUDC	10726
TEBP	10728
YMEL1	10730
STAG2	10735
GIPC1	10755
NUP50	10762
NEST	10763
KDM5B	10765
HBS1L	10767
SAHH2	10768
SRS10	10772
ARP19	10776
WDR4	10785
NCKP1	10787
IQGA2	10788
MTDC	10797
SC24A	10802
HS105	10808
F1142	10827
GCP2	10844
CLPX	10845
RUVB2	10856
PGRC1	10857
WDR3	10885
RAB10	10890
YIF1A	10897
TRAD1	10906
SGT1	10910
TCRG1	10915
MAGD2	10916
RNPS1	10921
TCP4	10923
MO4L1	10933
PRDX3	10935
EHD1	10938
AFG32	10939
SMAP	10944
SF3A3	10946
ROA0	10949
CBX1	10951
SC61B	10952
PDIA5	10954
TMED2	10959
LMAN2	10960
ERP29	10961
STIP1	10963
EBP2	10969
CKAP4	10970
1433T	10971
TMEDA	10972
ASCC3	10973
FERM2	10979
CSN6	10980
RAB32	10981
MARE2	10982
GCN1	10985
CSN5	10987
MAP2	10988
MIC60	10989
SF3B2	10992
ILVBL	10994
TMED1	11018
RAB35	11021
DEST	11034
CPSF5	11051
CPSF6	11052
OGFR	11054
STMN2	11075
TARA	11078
RER1	11079
DNJB4	11080
DIDO1	11083
HNRL1	11100
ATE1	11101
KRR1	11103
3HIDH	11112
PWP1	11137
CDC37	11140
KAT7	11143
GLMN	11146
ERLN2	11160
NUDT4	11163
NUDT5	11164
FSTL1	11167
PSIP1	11168
STRAP	11171
S23IP	11196
SP16H	11198
PLPHP	11212
AKP13	11214
DDX20	11218
RL35	11224
SEC63	11231
PDC10	11235
PACN2	11252
MA1B1	11253
DCTN3	11258
FIL1L	11259
XPOT	11260
CHP1	11261
ATX2L	11273
VPS45	11311
LYPA2	11313
PARK7	11315
COPE	11316
DDX42	11325
FKBP9	11328
PHB2	11331
BACH	11332
[truncated: 1,119 more rows]
