# Supplementary material for: APOE2, E3, and E4 differentially modulate cellular homeostasis, cholesterol metabolism, and inflammatory response in isogenic iPSC-derived astrocytes
Source: Stem Cell Reports. 2021 Dec 16;17(1):110–26. doi: 10.1016/j.stemcr.2021.11.007 (PMC8758949; doi:10.1016/j.stemcr.2021.11.007)
Supplement: Table S2. Statistical analysis of MSD [file mmc3.xlsx]

## Sheet: MSD full data
	Cytokine concentration in cell culture supernatant in pg/ml
IFNγ
	NPC untreated					iAstrocytes untreated					iAstrocytes + 10ng/mL TNFα					iAstrocytes + 10ng/mL IL1β
APOE-KO	n.d.	n.d.	n.d.	n.d.	n.d.	n.d.	n.d.	n.d.	n.d.	n.d.	1.07637	0.626912	0.605005	0.621807	1.18908	5.12447	5.45116	4.74817	6.29476	6.31996
APOE2	n.d.	n.d.	n.d.	n.d.	n.d.	n.d.	n.d.	n.d.	n.d.	n.d.	3.05124	3.63746	3.66735	3.67152	2.64264	8.96962	9.6627	8.82022	7.80239	7.83764
APOE3	n.d.	n.d.	n.d.	n.d.	n.d.	n.d.	n.d.	n.d.	n.d.	n.d.	3.72706	4.12541	3.86734	4.59883	3.92289	8.38089	10.9592	8.65524	11.7057	9.76146
APOE4	n.d.	n.d.	n.d.	n.d.	n.d.	n.d.	n.d.	n.d.	n.d.	n.d.	7.34408	7.80063	6.86548	7.9855	6.95157	10.2293	11.5884	9.39193	11.434	10.0016
IL-1β
	NPC untreated					iAstrocytes untreated					iAstrocytes + 10ng/mL TNFα					iAstrocytes + 10ng/mL IL1β
APOE-KO	n.d.	n.d.	n.d.	n.d.	n.d.	0.0272816	0.043395	0.0116192	0.0170888	0.00933905	0.628244	0.458165	0.449889	0.70985	0.588115	10.6168	7.98627	13.7486	9.8409	12.9724
APOE2	n.d.	n.d.	n.d.	0.0151102	0.0321149	0.0130148	0.191594	n.d.	0.0175459	0.0202572	0.874849	0.981447	0.96983	0.950161	0.791544	26.3859	26.4569	24.5938	22.3712	22.3399
APOE3	n.d.	n.d.	n.d.	n.d.	n.d.	0.0495175	0.0783994	0.0287924	0.288519	0.625637	1.22012	1.11391	1.14252	1.16386	1.21795	120.702	142.016	137.512	139.871	139.442
APOE4	0.00559886	n.d.	n.d.	n.d.	n.d.	0.0591475	0.0747384	0.0398971	0.0395808	0.0379258	2.21602	2.11225	2.04965	2.10185	2.13	308.501	293.591	315.08	284.959	293.994
TNFα
	NPC untreated					iAstrocytes untreated					iAstrocytes + 10ng/mL TNFα					iAstrocytes + 10ng/mL IL1β
APOE-KO	n.d.	n.d.	n.d.	n.d.	n.d.	n.d.	0.00496323	n.d.	0.00771927	0.00570799	2.03349	1.85517	2.05873	2.28063	2.28597	10.6168	7.98627	13.7486	9.8409	12.9724
APOE2	n.d.	n.d.	n.d.	n.d.	n.d.	0.0183128	0.0147858	n.d.	0.0163691	0.0211802	3.52229	4.30137	3.83169	3.16092	3.17967	26.3859	26.4569	24.5938	22.3712	22.3399
APOE3	n.d.	n.d.	n.d.	n.d.	n.d.	0.00101788	0.0181918	n.d.	0.0142222	0.0214187	4.41	4.86	4.73	5.27	4.42	120.702	142.016	137.512	139.871	139.442
APOE4	n.d.	n.d.	n.d.	n.d.	n.d.	0.0261509	0.0155663	0.0202743	0.0327364	0.0270367	4.79479	4.88439	4.20172	4.98179	4.65758	308.501	293.591	315.08	284.959	293.994
IL-6
	NPC untreated					iAstrocytes untreated					iAstrocytes + 10ng/mL TNFα					iAstrocytes + 10ng/mL IL1β
APOE-KO	0.0305761	0.0347421	0.0341051	0.0343171	0.03766	0.0458115	0.0450263	0.0542538	0.0513536	0.0516834	0.397937	0.26443	0.30657	0.305551	0.437229	10.6168	7.98627	13.7486	9.8409	12.9724
APOE2	0.0244204	0.0246068	0.0345723	0.0370365	0.037121	0.061698	0.0650641	0.0585259	0.0653639	0.0597369	0.620495	0.688312	0.702767	0.557734	0.613331	26.3859	26.4569	24.5938	22.3712	22.3399
APOE3	0.0336141	0.0322632	0.0357781	0.0339512	0.0372027	0.0598219	0.0570163	0.0565631	0.0533968	0.0665884	0.7229	0.658043	0.713139	0.739418	0.756849	120.702	142.016	137.512	139.871	139.442
APOE4	0.0336492	0.032919	0.0355632	0.0350674	0.0385434	0.215132	0.115031	0.145669	0.144375	0.165638	4.91283	4.08224	4.37448	4.24052	4.58765	308.501	293.591	315.08	284.959	293.994
IL-8
	NPC untreated					iAstrocytes untreated					iAstrocytes + 10ng/mL TNFα					iAstrocytes + 10ng/mL IL1β
APOE-KO	n.d.	n.d.	n.d.	n.d.	n.d.	18.2066	27.725	24.1318	26.7017	25.2625	1249.07	1389.95	1468.66	1411.06	1503.38	1714	1610.63	1706.35	1629.81	1730.4
APOE2	n.d.	n.d.	n.d.	n.d.	n.d.	32.0092	34.3094	25.5229	28.9081	29.4539	1489.65	1492.78	1513.36	1492.55	1476.59	1693.75	1671.93	1691.75	1662.09	1680
APOE3	n.d.	n.d.	n.d.	n.d.	n.d.	48.7486	68.8089	63.781	74.6967	68.5119	1597.87	1513.85	1603	1527.42	1598.8	1777.39	1681.35	1782.29	1698.5	1773.03
APOE4	n.d.	n.d.	n.d.	n.d.	n.d.	167.764	139.379	166.253	163.648	140.383	1648.23	1558.23	1652.31	1569.78	1634.64	1791.04	1697.2	1787.98	1697.06	1776.77
IL-12P70
	NPC untreated					iAstrocytes untreated					iAstrocytes + 10ng/mL TNFα					iAstrocytes + 10ng/mL IL1β
APOE-KO	n.d.	n.d.	n.d.	n.d.	n.d.	n.d.	n.d.	n.d.	n.d.	n.d.	0.0899177	0.173927	0.117911	0.112177	0.179822	0.439235	0.474099	0.445165	0.518834	0.586203
APOE2	n.d.	n.d.	n.d.	n.d.	n.d.	n.d.	n.d.	n.d.	n.d.	n.d.	0.34879	0.381275	0.384879	0.364959	0.452219	1.04059	1.19349	1.04131	0.923547	0.881996
APOE3	n.d.	n.d.	n.d.	n.d.	n.d.	n.d.	n.d.	n.d.	n.d.	n.d.	0.378185	0.416022	0.392551	0.45367	0.394936	1.09293	1.46822	1.17956	1.54315	1.58032
APOE4	n.d.	n.d.	n.d.	n.d.	n.d.	n.d.	n.d.	n.d.	n.d.	n.d.	0.719291	0.896072	0.707496	0.814016	0.734057	1.43684	1.86603	1.37262	1.75591	1.54758
IL-2
	NPC untreated					iAstrocytes untreated					iAstrocytes + 10ng/mL TNFα					iAstrocytes + 10ng/mL IL1β
APOE-KO	0.0104588	0.015417	n.d.	0.0297931	0.0107981	0.0237054	0.0444621	0.0301148	0.044249	0.035567	0.294733	0.316648	0.298946	0.306471	0.426415	0.75538	0.697209	0.776987	0.809249	0.952823
APOE2	0.0483852	0.0561241	0.0225433	0.0408593	0.032878	0.0449896	0.0459692	0.0452222	0.0568845	0.0438802	0.594592	0.673281	0.58687	0.624176	0.538008	1.41467	1.41412	1.31739	1.0938	1.19075
APOE3	0.0127619	0.017397	n.d.	0.0311505	0.0283864	0.0226702	0.0403113	0.0360972	0.0519672	0.0443944	0.830457	0.787856	0.887627	0.810001	0.791536	1.34598	1.62049	1.60918	1.82268	1.73049
APOE4	0.00986069	0.0336204	n.d.	0.0316776	0.0181309	0.0293388	0.0594942	0.0366397	0.0570048	0.0434321	1.42929	1.33675	1.33041	1.4229	1.51188	1.65526	1.80352	1.67746	2.0212	1.68314
IL-4
	NPC untreated					iAstrocytes untreated					iAstrocytes + 10ng/mL TNFα					iAstrocytes + 10ng/mL IL1β
APOE-KO	0.00686256	0.00754214	0.00707556	0.00748661	0.00824772	0.00480447	0.00511803	0.00711413	0.00420833	0.00594065	0.0355607	0.0325798	0.0392064	0.0336961	0.0546634	0.167786	0.182733	0.176267	0.195339	0.211355
APOE2	0.00963555	0.00888569	0.00818412	0.00843458	0.00807535	0.00638511	0.00374888	0.00814583	0.00518136	0.00664454	0.0856997	0.0950249	0.105711	0.0904722	0.069453	0.290206	0.338626	0.287631	0.2575	0.258653
APOE3	0.00761488	0.00738835	0.00744902	0.00806441	0.00992823	0.00534797	0.00853664	0.00596089	0.00468157	0.00628878	0.108517	0.0988934	0.114652	0.111386	0.11211	0.380988	0.470639	0.40925	0.474	0.495501
APOE4	0.00754066	0.00786558	0.00776018	0.0069995	0.00977703	0.00397643	0.00464215	0.0069508	0.00380858	0.00814823	0.183289	0.179756	0.181253	0.182441	0.170563	0.532339	0.630625	0.519119	0.574214	0.610771
IL-10
	NPC untreated					iAstrocytes untreated					iAstrocytes + 10ng/mL TNFα					iAstrocytes + 10ng/mL IL1β
APOE-KO	n.d.	n.d.	n.d.	n.d.	n.d.	n.d.	n.d.	n.d.	n.d.	n.d.	0.232331	0.235198	0.271994	0.280391	0.384958	0.711791	0.633228	0.650342	0.686176	0.789045
APOE2	n.d.	n.d.	n.d.	n.d.	n.d.	n.d.	n.d.	n.d.	n.d.	n.d.	0.529935	0.587297	0.574535	0.555864	0.477563	1.28534	1.31352	1.17465	1.02507	1.00789
APOE3	n.d.	n.d.	n.d.	n.d.	n.d.	n.d.	0.000387069	n.d.	n.d.	n.d.	0.756188	0.642689	0.6578	0.719995	0.703475	1.30479	1.4921	1.49807	1.54543	1.39467
APOE4	n.d.	n.d.	n.d.	n.d.	n.d.	n.d.	0.00442352	n.d.	n.d.	n.d.	1.37203	1.20387	1.28303	1.22295	1.2998	1.67303	1.64194	1.6489	1.73603	1.61674
IL-13
	NPC untreated					iAstrocytes untreated					iAstrocytes + 10ng/mL TNFα					iAstrocytes + 10ng/mL IL1β
APOE-KO	n.d.	n.d.	n.d.	n.d.	n.d.	n.d.	n.d.	n.d.	n.d.	n.d.	2.45317	3.13386	3.89188	4.92273	6.24569	6.12502	6.12254	6.05159	6.86927	9.75712
APOE2	n.d.	n.d.	n.d.	n.d.	n.d.	n.d.	n.d.	n.d.	n.d.	n.d.	5.07073	4.84447	9.4922	11.9306	10.5547	10.1895	12.6885	10.5803	8.61664	8.92078
APOE3	n.d.	n.d.	n.d.	n.d.	n.d.	n.d.	0.000387069	n.d.	n.d.	0.130902	4.99989	5.22127	n.d.	5.88313	4.34147	10.8906	12.0989	11.2208	13.1101	12.1085
APOE4	n.d.	n.d.	n.d.	n.d.	n.d.	0.19443	0.16067	0.223294	0.276562	0.583753	12.8888	16.3221	18.1813	18.3393	13.5394	11.2905	11.8979	10.8325	11.7554	14.0735
	n.d. = not detecteable

## Sheet: Summary Two-way ANOVA
Supplementary Table 2
Two-way ANOVA for MSD analysis (Figure 5D)
	IFNγ		IL-10		IL-12P70		IL-13		IL-1β		IL-2		IL-4		IL-6		IL-8		TNFα
Source of Variation	% of total variation	P value	% of total variation	P value	% of total variation	P value	% of total variation	P value	% of total variation	P value	% of total variation	P value	% of total variation	P value	% of total variation	P value	% of total variation	P value	% of total variation	P value
Interaction	2.383	0.003	2.668	<0.0001	5.278	<0.0001	21.98	<0.0001	17.39	<0.0001	9.619	<0.0001	12.73	<0.0001	3.092	<0.0001	0.1108	0.0083	6.174	<0.0001
Genotype Factor	40.22	<0.0001	60.18	<0.0001	40.7	<0.0001	56.88	<0.0001	17.94	<0.0001	8.727	<0.0001	8.417	<0.0001	4.729	<0.0001	0.5111	<0.0001	6.292	<0.0001
Treatment Factor	52.95	<0.0001	34.88	<0.0001	49.04	<0.0001	5.506	0.0035	62.31	<0.0001	79.28	<0.0001	77.74	<0.0001	92.04	<0.0001	99.11	<0.0001	82	<0.0001

## Sheet: Tukey's mutliple comparison
Supplementary Table 2
												p>0.05
Tukey's multiple comparisons test for MSD analysis (Figure 5D)												p<0.05
	IFNγ	IL-10	IL-12P70	IL-13	IL-1β	IL-2	IL-4	IL-6	IL-8	TNFα
NPC untreated
APOE-KO vs. APOE2	n.d.	n.d.	n.d.	n.d.	n.d.	0.9718	0.9997	0.5948	n.d.	n.d.
APOE-KO vs. APOE3	n.d.	n.d.	n.d.	n.d.	n.d.	0.9996	>0.9999	0.9994	n.d.	n.d.
APOE-KO vs. APOE4	n.d.	n.d.	n.d.	n.d.	n.d.	0.9994	>0.9999	0.9879	n.d.	n.d.
APOE2 vs. APOE3	n.d.	n.d.	n.d.	n.d.	n.d.	0.9875	>0.9999	0.5222	n.d.	n.d.
APOE2 vs. APOE4	n.d.	n.d.	n.d.	n.d.	n.d.	0.9893	>0.9999	0.3966	n.d.	n.d.
APOE3 vs. APOE4	n.d.	n.d.	n.d.	n.d.	n.d.	>0.9999	>0.9999	0.9967	n.d.	n.d.
Untreated
APOE-KO vs. APOE2	n.d.	n.d.	n.d.	n.d.	0.9526	0.9956	>0.9999	0.0283	0.9967	>0.9999
APOE-KO vs. APOE3	n.d.	n.d.	n.d.	n.d.	0.0458	0.9999	>0.9999	0.1563	0.4446	>0.9999
APOE-KO vs. APOE4	n.d.	n.d.	n.d.	n.d.	0.9767	0.9976	>0.9999	<0.0001	<0.0001	0.9997
APOE2 vs. APOE3	n.d.	n.d.	n.d.	n.d.	0.1847	0.9984	>0.9999	0.8815	0.5721	>0.9999
APOE2 vs. APOE4	n.d.	n.d.	n.d.	n.d.	0.999	>0.9999	>0.9999	<0.0001	0.0002	>0.9999
APOE3 vs. APOE4	n.d.	n.d.	n.d.	n.d.	0.1096	0.9994	>0.9999	<0.0001	0.0081	>0.9999
10ng/mL TNFα
APOE-KO vs. APOE2	<0.0001	<0.0001	0.0148	0.0057	0.0001	<0.0001	0.0011	<0.0001	0.01	n.d.
APOE-KO vs. APOE3	<0.0001	<0.0001	0.0075	0.8609	<0.0001	<0.0001	<0.0001	<0.0001	<0.0001	n.d.
APOE-KO vs. APOE4	<0.0001	<0.0001	<0.0001	<0.0001	<0.0001	<0.0001	<0.0001	<0.0001	<0.0001	n.d.
APOE2 vs. APOE3	0.4698	0.0203	0.9934	0.0629	0.0045	0.0004	0.4034	0.4084	0.0368	n.d.
APOE2 vs. APOE4	<0.0001	<0.0001	0.0001	<0.0001	<0.0001	<0.0001	<0.0001	<0.0001	0.0003	n.d.
APOE3 vs. APOE4	<0.0001	<0.0001	0.0003	<0.0001	<0.0001	<0.0001	<0.0001	<0.0001	0.3624	n.d.
10ng/mL IL1β
APOE-KO vs. APOE2	<0.0001	<0.0001	<0.0001	0.049	n.d.	<0.0001	<0.0001	<0.0001	>0.9999	<0.0001
APOE-KO vs. APOE3	<0.0001	<0.0001	<0.0001	0.0013	n.d.	<0.0001	<0.0001	<0.0001	0.0942	<0.0001
APOE-KO vs. APOE4	<0.0001	<0.0001	<0.0001	0.0011	n.d.	<0.0001	<0.0001	<0.0001	0.0501	<0.0001
APOE2 vs. APOE3	0.062	<0.0001	0.0004	0.4914	n.d.	<0.0001	<0.0001	<0.0001	0.1075	<0.0001
APOE2 vs. APOE4	0.0024	<0.0001	<0.0001	0.4495	n.d.	<0.0001	<0.0001	<0.0001	0.0579	<0.0001
APOE3 vs. APOE4	0.5662	0.0006	0.036	0.9999	n.d.	0.0332	<0.0001	<0.0001	0.9924	0.9969
